# Supplementary material for: Expanding genomic resources for heritage science: characterization of selected microbial isolates from salt-weathered historic sites
Source: Front Microbiol. 2026 Jul 2;17:1854786. doi: 10.3389/fmicb.2026.1854786 (PMC13373138; doi:10.3389/fmicb.2026.1854786)
Supplement: Supplementary file 1 [file Table_1.XLSX]

## Sheet: Sheet1
Supplementary Table 1: Summary of sequencing statistics for raw and filtered read across the five isolates.
dataset	mean read length	median read length	mean read quality	median read quality	no. of reads	total bases
Halococcus_raw	4388	1430	12.5	16.1	2190697	9505006580
Halococcus_filtered	39531	35449	18.9	20.4	25297	1000015447
Nesterenkonia_raw	7899	3581	13.5	18.3	553823	4375000509
Nesterenkonia_filtered	76046	70687	19.4	20.2	6575	500008030
Halobacillus_raw	7982	2305	13.4	17.9	1620879	12938200503
Halobacillus_filtered	74419	70680	20.7	21.5	13438	1000046492
Marinobacter_raw	6079	3595	13.8	18.5	912519	5548052444
Marinobacter_filtered	51014	47633	19.8	20.7	9802	500040448
Modicisalibacter_raw	7952	3591	12.2	17.9	1294240	10292295374
Modicisalibacter_filtered	70191	65579	19.5	20.4	14247	1000023228
