# Supplementary material for: Expanding genomic resources for heritage science: characterization of selected microbial isolates from salt-weathered historic sites
Source: Front Microbiol. 2026 Jul 2;17:1854786. doi: 10.3389/fmicb.2026.1854786 (PMC13373138; doi:10.3389/fmicb.2026.1854786)
Supplement: Supplementary file 2 [file Table_2.XLSX]

## Sheet: Overview
		Supplementary Table
		S1: Comparison of basic statistics of each novel assembly with the corresponding nearest reference
		S2: Pathway completeness comparison between the assemblies and the reference genomes
		S3: Eggnog annotation of Halococcus sp. strain 11-V1
		S4: Eggnog annotation of Nesterenkonia sp. strain 118-M6
		S5: Eggnog annotation of Halobacillus sp. strain 41-M4
		S6: Eggnog annotation of Marinobacter sp. strain 119-V2
		S7: Eggnog annotation of Modicisalibacter sp. strain 110-V3
		S8: Protease analysis of the novel assemblies

## Sheet: S1
	Halococcus
	H. salifodinae (GCF_052043865.1)	Strain 11-V1	Diff. to reference
# Contig	5	5	0
# Proteins	4037	3953	-84
# Genes	4233	4008	-225
Genome size	4246725	3943933	-302792
chromosom	3151446	3447141	295695
contig1	401256	246799	-154457
contig2	351008	139685	-211323
contig3	255175	59155	-196020
contig4	87840	51153	-36687
GC [%]	63.5	63.44	-0.06
N50 [Mb]	3.2	3.4	0.2
# rRNA	3	3	0
# tRNA	52	48	-4
Completeness [%]	94.49	98.57	4.08
Contamination [%]	18.82	0.99	-17.83
	Nesterenkonia
	N. xinjiangensis (GCF_013410745.1)	Strain 118-M6	Diff. to reference
# Contig	1	1	0
# Proteins	3116	3312	196
# Genes	3199	3377	178
Genome size [Mb]	3679806	3569370	-110436
GC [%]	69	68.67	-0.33
N50 [Mb]	3.6	3.6	0
# rRNA	6	6	0
# tRNA	47	47	0
Completeness [%]	94.61	99.28	4.67
Contamination [%]	11.51	0.46	-11.05
	Halobacillus
	H. amylolyticus (GCF_022921115.1)	Strain 41-M4	Diff. to reference
# Contig	2	1	-1
# Proteins	4109	4201	92
# Genes	4382	4363	-19
Genome size [Mb]	4299351	4223345	-76006
chromosome	4154097	4223345	69248
contig1	145254	0	-145254
GC [%]	40.5	40.9	0.4
N50 [Mb]	4.2	4.2	0
# rRNA	24	19	-5
# tRNA	70	69	-1
Completeness [%]	82.73	99.33	16.6
Contamination [%]	12.66	1	-11.66
	Marinobacter
	M. salarius (GCF_002116735.1)	Strain 119-V2	Diff. to reference
# Contig	2	1	-1
# Proteins	4203	4069	-134
# Genes	4283	4151	-132
Genome size [Mb]	4630160	4490321	-139839
chromosome	4386892	4490321	103429
contig1	243268	0	-243268
GC [%]	57	57.19	0.19
N50 [Mb]	4.4	4.4	0
# rRNA	9	9	0
# tRNA	50	51	1
Completeness [%]	99.98	100	0.02
Contamination [%]	1.04	0.07	-0.97
	Modicisalibacter
	M. muralis (GCF_900102945.1)	Strain 110-V3	Diff. to reference
# Contig	21	1	-20
# Proteins	3827	3622	-205
# Genes	3916	3708	-208
Genome size [Mb]	4138450	3883105	-255345
GC [%]	62	59.71	-2.29
N50 [Mb]	4	3.8	-0.2
# rRNA	10	12	2
# tRNA	52	64	12
Completeness [%]	99.85	99.93	0.08
Contamination [%]	0.89	0.54	-0.35

## Sheet: S2
Pathway		Strain 110-V3	M. muralis	Strain 119-V2	M. salarius	Strain 11-V1	H. salifodinae	Strain 41-M4	H. amylolyticus	Strain 118-M6	N. xinjiangensis
Carbohydrate metabolism		% KO comp	% KO comp	% KO comp	% KO comp	% KO comp	% KO comp	% KO comp	% KO comp	% KO comp	% KO comp
KEGG Module	Definition
M00001	Glycolysis (Embden-Meyerhof pathway), glucose => pyruvate	100	100	100	100	88.89	88.89	100	100	100	100
M00002	Glycolysis, core module involving three-carbon compounds	100	100	100	100	100	100	100	100	100	100
M00003	Gluconeogenesis, oxaloacetate => fructose-6P	92.86	92.86	92.86	92.86	85.71	85.71	100	100	100	100
M00005	PRPP biosynthesis, ribose 5P => PRPP	100	100	100	100	100	100	100	100	100	100
M00006	Pentose phosphate pathway, oxidative phase, glucose 6P => ribulose 5P	50	50	50	50	75	75	50	50	100	100
M00007	Pentose phosphate pathway, non-oxidative phase, fructose 6P	100	100	100	100	0	0	100	100	100	100
M00009	Citrate cycle (TCA cycle, Krebs cycle)	100	100	100	100	100	100	100	100	100	100
M00010	Citrate cycle, first carbon oxidation, oxaloacetate => 2-oxoglutarate	100	100	100	100	100	100	100	100	100	100
M00011	Citrate cycle, second carbon oxidation, 2-oxoglutarate => oxaloacetate	100	100	100	100	100	100	100	100	100	100
M00307	Pyruvate oxidation, pyruvate => acetyl-CoA	100	100	100	100	100	100	100	100	100	100
M00308	Semi-phosphorylative Entner-Doudoroff pathway, gluconate => glycerate-3P	75	75	50	50	100	100	75	75	75	75
Other carbohydrate metabolism
KEGG Module	Definition
M00549	Nucleotide sugar biosynthesis, glucose => UDP-glucose	100	100	100	100	66.67	66.67	100	100	100	100
M00741	Propanoyl-CoA metabolism, propanoyl-CoA => succinyl-CoA	0	16.67	33.33	33.33	91.67	91.67	83.33	83.33	16.67	16.67
M00968	Pentose bisphosphate pathway (nucleoside degradation), archaea, nucleoside/NMP => 3-PGA/glycerone phosphate	0	33.33	0	0	16.67	16.67	0	0	0	0
Carbon fixation
KEGG Module	Definition
M00165	Reductive pentose phosphate cycle (Calvin cycle)	72.73	81.82	72.73	72.73	36.36	36.36	72.73	72.73	72.73	72.73
M00170	C4-dicarboxylic acid cycle, phosphoenolpyruvate carboxykinase type	50	50	50	50	0	0	50	50	25	25
M00171	C4-dicarboxylic acid cycle, NAD - malic enzyme type	14.29	14.29	14.29	14.29	0	0	28.57	28.57	14.29	14.29
M00172	C4-dicarboxylic acid cycle, NADP - malic enzyme type	50	50	50	50	25	25	50	50	25	25
M00173	Reductive citrate cycle (Arnon-Buchanan cycle)	70	70	60	60	80	80	70	70	60	60
M00374	Dicarboxylate-hydroxybutyrate cycle	46.15	46.15	38.46	42.31	50	50	38.46	38.46	30.77	30.77
M00375	Hydroxypropionate-hydroxybutylate cycle	7.14	7.14	10.71	10.71	28.57	28.57	21.43	21.43	7.14	7.14
M00376	3-Hydroxypropionate bi-cycle	16.67	29.17	22.22	34.72	22.22	22.22	27.78	27.78	11.11	11.11
M00579	Phosphate acetyltransferase-acetate kinase pathway, acetyl-CoA => acetate	0	50	100	0	0	0	100	100	0	0
M00620	Incomplete reductive citrate cycle, acetyl-CoA => oxoglutarate	42.86	42.86	28.57	35.71	42.86	42.86	28.57	28.57	14.29	14.29
Nitrogen metabolism
KEGG Module	Definition
M00528	Nitrification, ammonia => nitrite	0	0	0	0	0	0	0	0	0	0
M00529	Denitrification, nitrate => nitrogen	25	25	0	0	12.5	37.5	12.5	12.5	0	0
M00530	Dissimilatory nitrate reduction, nitrate => ammonia	100	100	50	50	0	0	75	75	50	50
M00531	Assimilatory nitrate reduction, nitrate => ammonia	50	50	50	50	100	100	50	50	100	100
M00804	Complete nitrification, comammox, ammonia => nitrite => nitrate	33.33	33.33	0	0	0	0	0	0	0	0
M00973	Anammox, nitrite + ammonia => nitrogen	0	0	0	0	0	33.33	0	0	0	0
Sulfur metabolism
KEGG Module	Definition
M00176	Assimilatory sulfate reduction, sulfate => H2S	100	100	100	83.33	33.33	33.33	100	100	88.89	88.89
M00595	Sulfur oxidation, SOX system, thiosulfate => sulfate	0	0	0	0	0	0	0	0	0	0
M00596	Dissimilatory sulfate reduction, sulfate => H2S	0	0	0	0	0	0	25	25	0	0
M00984	Sulfur oxidation, tetrathionate intermediate (S4I) pathway, thiosulfate => sulfur + sulfate + thiosulfate	50	50	0	0	0	25	0	0	0	0
M00985	Sulfide oxidation, sulfide => sulfur	0	0	0	0	0	0	0	0	0	0
M00986	Sulfur reduction, sulfur => sulfide	0	0	0	0	0	0	0	0	0	0
Methan metabolism
KEGG Module	Definition
M00174	Methane oxidation, methanotroph, methane => formaldehyde	8.33	8.33	0	8.33	0	0	0	0	0	0
M00344	Formaldehyde assimilation, xylulose monophosphate pathway	25	25	25	25	25	25	50	50	50	50
M00345	Formaldehyde assimilation, ribulose monophosphate pathway	66.67	66.67	66.67	66.67	0	0	66.67	66.67	100	100
M00346	Formaldehyde assimilation, serine pathway	83.33	72.22	61.11	61.11	55.56	55.56	44.44	44.44	33.33	33.33
M00356	Methanogenesis, methanol => methane	0	0	0	0	0	0	11.11	11.11	0	0
M00357	Methanogenesis, acetate => methane	20	20	20	20	20	20	20	20	20	20
M00358	Coenzyme M biosynthesis	0	0	0	0	25	0	25	25	0	0
M00378	F420 biosynthesis, archaea	0	0	0	0	100	100	0	0	0	0
M00422	Acetyl-CoA pathway, CO2 => acetyl-CoA	0	0	0	0	0	0	0	0	0	0
M00563	Methanogenesis, methylamine/dimethylamine/trimethylamine => methane	0	0	0	0	0	0	0	0	0	0
M00567	Methanogenesis, CO2 => methane	0	0	0	0	25	25	0	0	0	0
M00608	2-Oxocarboxylic acid chain extension, 2-oxoglutarate => 2-oxoadipate => 2-oxopimelate => 2-oxosuberate	0	0	0	0	0	0	33.33	0	0	0
M00935	Methanofuran biosynthesis	0	0	0	0	16.67	16.67	16.67	16.67	0	0
Bakterioruberin Synthesis												info	Name
K01662	dxs	+	+	+	+	-	-	+	+	+	+	non-mevalonate pathway	1-deoxy-D-xylulose-5-phosphate synthase [EC:2.2.1.7]
K00099	dxr	+	+	+	+	-	-	+	+	+	+	non-mevalonate pathway	1-deoxy-D-xylulose-5-phosphate reductoisomerase [EC:1.1.1.267]
K00991	ispD	+	+	+	+	-	-	-	-	-	-	non-mevalonate pathway	2-C-methyl-D-erythritol 4-phosphate cytidylyltransferase [EC:2.7.7.60]
K00919	ispE	+	+	+	+	-	-	+	+	+	+	non-mevalonate pathway	4-diphosphocytidyl-2-C-methyl-D-erythritol kinase [EC:2.7.1.148]
K01770	ispF	+	+	+	+	-	-	+	+	+	+	non-mevalonate pathway	2-C-methyl-D-erythritol 2,4-cyclodiphosphate synthase [EC:4.6.1.12]
K03526	gcpE	+	+	+	+	-	-	+	+	+	+	non-mevalonate pathway	(E)-4-hydroxy-3-methylbut-2-enyl-diphosphate synthase [EC:1.17.7.1 1.17.7.3]
K03527	ispH	+	+	+	+	-	-	+	+	+	+	non-mevalonate pathway	4-hydroxy-3-methylbut-2-en-1-yl diphosphate reductase [EC:1.17.7.4]
K01641	hmgB	-	-	-	-	+	+	-	-	-	-	mevalonate pathway	hydroxymethylglutaryl-CoA synthase [EC:2.3.3.10]
K00021	hmgA	-	-	-	-	+	+	-	-	-	-	mevalonate pathway	hydroxymethylglutaryl-CoA reductase (NADPH) [EC:1.1.1.34]
K00869	mvk	-	-	-	-	+	+	-	-	-	-	mevalonate pathway	mevalonate kinase [EC:2.7.1.36]
K17942	mvaD	-	-	-	-	+	+	-	-	-	-	mevalonate pathway	phosphomevalonate decarboxylase [EC:4.1.1.99]
K06981	argB1	-	-	-	-	+	+	-	-	-	-	mevalonate pathway	isopentenyl phosphate kinase [EC:2.7.4.26]
K13787	idsA1, idsA2, crtE	-	-	-	-	+	+	-	-	+	+	GGPP Synthesis	geranylgeranyl diphosphate synthase, type I [EC:2.5.1.1 2.5.1.10 2.5.1.29]
K00795	ispA	+	+	+	+	-	-	-	-	-	-	GGPP Synthesis	farnesyl diphosphate synthase [EC:2.5.1.1 2.5.1.10]
K13789	GGPS	+	+	+	+	-	-	+	+	-	-	GGPP Synthesis	geranylgeranyl diphosphate synthase, type II [EC:2.5.1.1 2.5.1.10 2.5.1.29]
K01823	idi	+	-	-	-	+	+	-	-	+	+	GGPP Synthesis	isopentenyl-diphosphate Delta-isomerase [EC:5.3.3.2]
K03527	ispH	+	+	+	+	-	-	+	+	+	+	GGPP Synthesis	4-hydroxy-3-methylbut-2-en-1-yl diphosphate reductase [EC:1.17.7.4]
K02291	crtB	-	-	-	-	+	+	+	+	-	-	Lycopene Synthesis	15-cis-phytoene synthase [EC:2.5.1.32]
/	Squalene/phytoene synthase	-	-	-	-	-	-	-	-	+	+	Lycopene Synthesis	Squalene/phytoene synthase
K10027	crtI	-	-	-	-	-	-	+	+	+	+	Lycopene Synthesis	phytoene desaturase [EC:1.3.99.26 1.3.99.28 1.3.99.29 1.3.99.31]
K20611	crtD	-	-	-	-	+	+	-	-	-	-	Bacterioruberin Synthesis	1-hydroxy-2-isopentenylcarotenoid 3,4-desaturase [EC:1.3.99.37]
K20616	lyeJ	-	-	-	-	+	+	-	-	+	+	Bacterioruberin Synthesis	lycopene elongase/hydratase (dihydrobisanhydrobacterioruberin-forming) [EC:2.5.1.150]
K08977	cruF	-	-	-	-	+	+	-	-	-	-	Bacterioruberin Synthesis	bisanhydrobacterioruberin hydratase [EC:4.2.1.161]
K06443	lcyB, crtL1, crtY	-	-	-	-	-	-	-	-	-	-	Beta-Carotene Synthesis	lycopene beta-cyclase [EC:5.5.1.19]
K10208	crtM	-	-	-	-	-	-	+	+	-	-	Staphyloxanthin biosynthesis	4,4'-diapophytoene synthase [EC:2.5.1.96]
K10209	crtN	-	-	-	-	-	-	+	+	-	-	Staphyloxanthin biosynthesis	4,4'-diapophytoene desaturase [EC:1.3.8.2]
K10210	crtP	-	-	-	-	-	-	+	+	-	-	Staphyloxanthin biosynthesis	diapolycopene oxygenase [EC:1.14.99.44]
K10211	crtQ	-	-	-	-	-	-	+	+	-	-	Staphyloxanthin biosynthesis	4,4'-diaponeurosporenoate glycosyltransferase [EC:2.4.1.-]
Osmoregulation
K03316	nhaP, nhaS1, nhaS2	+	+	+	+	+	+	+	+	-	-	Ion Transporter	Na+:H+ antiporter
K05565	mnhA, mrpA	-	-	-	-	+	+	+	+	+	+	Ion Transporter	multicomponent Na+:H+ antiporter subunit A
K05566	mnhB, mrpB	-	-	-	-	+	+	+	+	-	-	Ion Transporter	multicomponent Na+:H+ antiporter subunit B
K05567	mnhC, mrpC	+	+	+	+	+	+	+	+	+	+	Ion Transporter	multicomponent Na+:H+ antiporter subunit C
K05568	mnhD, mrpD	+	+	+	+	+	+	+	+	+	+	Ion Transporter	multicomponent Na+:H+ antiporter subunit D
K05569	mnhE, mrpE	+	+	-	-	+	+	+	+	+	+	Ion Transporter	multicomponent Na+:H+ antiporter subunit E
K05570	mnhF, mrpF	-	-	-	-	+	+	+	+	+	+	Ion Transporter	multicomponent Na+:H+ antiporter subunit F
K05571	mnhG, mrpG	+	+	+	+	+	+	+	+	+	+	Ion Transporter	multicomponent Na+:H+ antiporter subunit G
K07301	yrbG	+	+	+	+	+	+	+	+	+	+	Ion Transporter	cation:H+ antiporter
K03307	TC.SSS	+	+	+	+	-	-	+	+	+	+	Osmoprotectant Transporter	solute:Na+ symporter, SSS family Osmoregulated proline transporter
K03281	clcA, clcB, CLC-E, CLC-F	-	+	+	+	-	-	-	-	-	-	Ion Transporter	chloride channel protein, CIC family
K11928	putP	+	+	+	+	+	+	+	+	+	+	Osmoprotectant Transporter	sodium/proline symporter | SSS family proline:sodium (Na+) symporter opuE
K10716	kch, trkA, mthK, pch	-	+	+	+	+	+	+	+	-	-	Ion Transporter	voltage-gated potassium channel
K05845	opuC	+	+	+	+	-	-	+	+	+	+	Osmoprotectant Transporter	osmoprotectant transport system substrate-binding protein
K05846	opuBD	+	+	+	+	-	-	+	+	+	+	Osmoprotectant Transporter	osmoprotectant transport system permease protein
K05847	opuA	+	+	+	+	-	-	+	+	+	+	Osmoprotectant Transporter	osmoprotectant transport system ATP-binding protein [EC:7.6.2.9]
K05020	opuD, betL	+	+	+	-	+	+	+	+	+	+	Osmoprotectant Transporter	glycine betaine transporter
K03442	mscS	-	-	+	+	-	-	-	-	-	-	Ion Transporter	small conductance mechanosensitive channel
K03498	trkH, trkG, ktrB, ktrD	+	+	+	+	+	+	+	+	+	+	Ion Transporter	trk/ktr system potassium uptake protein
K03499	trkA, ktrA, ktrC	+	+	+	+	+	+	+	+	+	+	Ion Transporter	trk/ktr system potassium uptake protein
K02168	betT, betS	+	+	-	-	+	+	-	-	+	+	Osmoprotectant Transporter	choline/glycine/proline betaine transport protein
K10237	thuF, sugA	-	+	+	-	-	-	-	-	-	-	Ion Transporter	trehalose/maltose transport system permease protein
K00697	otsA	-	-	-	-	+	+	-	-	+	+	Trehalose Synthesis	trehalose 6-phosphate synthase [EC:2.4.1.15 2.4.1.347]
K01087	otsB	-	-	-	-	+	+	-	-	+	+	Trehalose Synthesis	trehalose 6-phosphate phosphatase [EC:3.1.3.12]
K00147	proA	+	+	+	+	-	-	+	+	+	+	Proline Synthesis	glutamate-5-semialdehyde dehydrogenase [EC:1.2.1.41]
K00931	proB	+	+	+	+	-	-	+	+	+	+	Proline Synthesis	glutamate 5-kinase [EC:2.7.2.11]
K00286	proC	+	+	+	+	-	-	+	+	+	+	Proline Synthesis	pyrroline-5-carboxylate reductase [EC:1.5.1.2]
K00108	betA, CHDH	+	+	+	+	-	-	+	+	+	+	Trimehtylglycine Snythesis	choline dehydrogenase [EC:1.1.99.1]
K00130	betB, gbsA	+	+	+	+	-	-	+	+	+	+	Trimehtylglycine Snythesis	betaine-aldehyde dehydrogenase [EC:1.2.1.8]
K00836	ectB, dat	+	+	+	+	+	+	+	+	+	+	L-ectoine Synthesis	diaminobutyrate-2-oxoglutarate transaminase [EC:2.6.1.76]
K06718	ectA	+	+	+	+	-	-	+	+	+	+	L-ectoine Synthesis	L-2,4-diaminobutyric acid acetyltransferase [EC:2.3.1.178]
K06720	ectC	+	+	+	+	-	-	+	+	+	+	L-ectoine Synthesis	L-ectoine synthase [EC:4.2.1.108]
K10674	ectD	+	+	+	+	-	-	+	+	+	+	L-ectoine Synthesis	ectoine hydroxylase [EC:1.14.11.55]
Oxidative stress mechanisms
K04564	SOD2	+	+	+	+	+	+	+	+	+	+	defenese against oxidative stress	superoxide dismutase, Fe-Mn family [EC:1.15.1.1]
K03782	katG	+	+	+	+	+	+	-	-	-	-	defenese against oxidative stress	catalase-peroxidase [EC:1.11.1.21]
K03564	BCP, PRXQ, DOT5	+	+	+	+	+	+	+	+	+	+	defenese against oxidative stress	thioredoxin-dependent peroxiredoxin [EC:1.11.1.24]
K07304	msrA	+	+	+	+	+	+	+	+	+	+	defenese against oxidative stress	peptide-methionine (S)-S-oxide reductase [EC:1.8.4.11]
K07305	msrB	+	+	+	+	+	+	-	-	+	+	defenese against oxidative stress	peptide-methionine (R)-S-oxide reductase [EC:1.8.4.12]
K03671	TXN, trxA	+	+	+	+	+	+	+	+	+	+	defenese against oxidative stress	thioredoxin
K00384	trxB, TRR	+	+	+	+	+	+	+	+	+	+	defenese against oxidative stress	thioredoxin reductase (NADPH) [EC:1.8.1.9]
K07390	grxD, GLRX5	+	+	+	+	+	+	-	-	-	-	defenese against oxidative stress	monothiol glutaredoxin
K09165	dodecin	+	+	+	+	+	+	-	-	-	-	defenese against oxidative stress	dodecin
K04047	dps	+	+	+	+	+	+	-	-	+	+	defenese against oxidative stress	starvation-inducible DNA-binding protein
K03594	bfr	+	+	+	+	+	+	+	+	-	-	defenese against oxidative stress	bacterioferritin [EC:1.16.3.1]
K13993	HSP20	-	+	-	+	+	+	+	+	+	-	Response to Temperature Fluctuations	HSP20 family protein
K04043	dnaK, HSPA9	+	+	+	+	+	+	+	+	+	+	Response to Temperature Fluctuations	molecular chaperone DnaK
K03686	dnaJ	+	+	+	+	+	+	+	+	+	+	Response to Temperature Fluctuations	molecular chaperone DnaJ
K03687	GRPE	+	+	+	+	+	+	+	+	+	+	Response to Temperature Fluctuations	molecular chaperone GrpE
K03704	cspA	+	+	+	+	+	+	+	+	+	+	Response to Temperature Fluctuations	cold shock protein
K22447	cct, ths	-	-	-	-	+	+	-	-	-	-	correct protein folding	archaeal chaperonin
K04797	pfdA, PFDN5	-	-	-	-	+	+	-	-	-	-	correct protein folding	prefoldin alpha subunit
K04798	pfdB, PFDN6	-	-	-	-	+	+	-	-	-	-	correct protein folding	prefoldin beta subunit
K03767	PPIA	-	+	+	+	+	+	-	-	+	+	correct protein folding	peptidyl-prolyl cis-trans isomerase A (cyclophilin A) [EC:5.2.1.8]
K03768	PPIB, ppiB	+	+	+	+	+	+	+	+	+	+	correct protein folding	peptidyl-prolyl cis-trans isomerase B (cyclophilin B) [EC:5.2.1.8]
K03775	slyD	+	+	+	+	+	+	-	-	-	-	correct protein folding	FKBP-type peptidyl-prolyl cis-trans isomerase SlyD [EC:5.2.1.8]
K01669	phr, PHR1	+	+	+	+	+	+	-	-	+	+	DNA repair mechanisms	deoxyribodipyrimidine photo-lyase [EC:4.1.99.3]
K06876	phrB	-	-	+	+	+	+	-	-	-	-	DNA repair mechanisms	(6-4)DNA photolyase [EC:4.1.99.13]
K03701	uvrA	+	+	+	+	+	+	+	+	+	+	DNA repair mechanisms	excinuclease ABC subunit A (nucleotide excision repair (NER) pathway)
K03702	uvrB	+	+	+	+	+	+	+	+	+	+	DNA repair mechanisms	excinuclease ABC subunit B (nucleotide excision repair (NER) pathway)
K03703	uvrC	+	+	+	+	+	+	+	+	+	+	DNA repair mechanisms	excinuclease ABC subunit C (nucleotide excision repair (NER) pathway)
K03657	uvrD, pcrA	+	+	+	+	+	+	+	+	+	+	DNA repair mechanisms	ATP-dependent DNA helicase UvrD/PcrA [EC:5.6.2.4] (nucleotide excision repair (NER) pathway)
K04483	radA	-	-	-	-	+	+	-	-	-	-	DNA repair mechanisms	DNA repair protein RadA
K04484	radB	-	-	-	-	+	+	-	-	-	-	DNA repair mechanisms	DNA repair protein RadB
K10773	NTHL1, nth	+	+	+	+	+	+	+	+	+	+	DNA repair mechanisms	endonuclease III [EC:3.2.2.- 4.2.99.18] (Base excision repair (BER))
K03575	mutY	+	+	+	+	+	+	+	+	+	+	DNA repair mechanisms	A/G-specific adenine glycosylase [EC:3.2.2.31] (Base excision repair (BER))
K01247	alkA	+	+	+	+	+	+	+	+	-	-	DNA repair mechanisms	DNA-3-methyladenine glycosylase II [EC:3.2.2.21] (Base excision repair (BER))
K03660	OGG1, HMMH, HOGG1, MUTM, OGH1	-	-	+	-	+	+	-	-	-	-	DNA repair mechanisms	N-glycosylase/DNA lyase [EC:3.2.2.- 4.2.99.18] 8-oxoguanine DNA glycosylase (Base excision repair (BER))
K14645	K14645	-	-	+	+	+	+	+	+	-	-	further provide environmental adaptations	serine protease [EC:3.4.21.-]
K02199	ccmG, dsbE	+	+	+	+	-	-	-	-	-	-	further provide environmental adaptations	cytochrome c biogenesis protein CcmG, thiol:disulfide interchange protein DsbE
K08651	K08651	-	-	-	-	-	-	+	+	-	-	further provide environmental adaptations	thermitase [EC:3.4.21.66]
K03533	torD	-	-	-	-	-	-	-	-	-	-	further provide environmental adaptations	TorA specific chaperone
K23349	dmsD	-	-	-	-	-	-	-	-	-	-	further provide environmental adaptations	putative dimethyl sulfoxide reductase chaperone
K12373	HEXA_B	-	-	-	-	-	-	-	-	-	-	further provide environmental adaptations	hexosaminidase [EC:3.2.1.52]
K04651	hypA, hybF	-	-	-	-	-	-	-	-	-	-	further provide environmental adaptations	hydrogenase nickel incorporation protein HypA/HybF
K04652	hypB	-	-	-	-	-	-	-	-	-	-	further provide environmental adaptations	hydrogenase nickel incorporation protein HypB
Additional KEGG Modules with differences between isolates and references
KEGG Module	Definition	Strain 110-V3	M. muralis	Strain 119-V2	M. salarius	Strain 11-V1	H. salifodinae	Strain 41-M4	H. amylolyticus	Strain 118-M6	N. xinjiangensis	Pathway
M00014	Glucuronate pathway (uronate pathway)	42.86	42.86	28.57	28.57	28.57	57.14	42.86	42.86	42.86	42.86	Other carbohydrate metabolism
M00017	Methionine biosynthesis, aspartate => homoserine => methionine	85.71	100	100	85.71	85.71	85.71	100	100	100	100	Cysteine and methionine metabolism
M00034	Methionine salvage pathway	50	100	100	100	25	25	62.5	62.5	25	25	Cysteine and methionine metabolism
M00035	Methionine degradation	75	75	50	75	50	50	25	25	100	75	Cysteine and methionine metabolism
M00046	Pyrimidine degradation, uracil => beta-alanine, thymine => 3-aminoisobutanoate	66.67	100	0	0	66.67	66.67	33.33	33.33	33.33	33.33	Pyrimidine metabolism
M00088	Ketone body biosynthesis, acetyl-CoA => acetoacetate/3-hydroxybutyrate/acetone	55.56	55.56	55.56	55.56	33.33	33.33	55.56	22.22	55.56	55.56	Lipid metabolism
M00096	C5 isoprenoid biosynthesis, non-mevalonate pathway	100	87.5	87.5	87.5	12.5	12.5	87.5	87.5	100	100	Terpenoid backbone biosynthesis
M00118	Glutathione biosynthesis, glutamate => glutathione	100	100	100	100	0	0	0	0	0	100	Other amino acid metabolism
M00119	Pantothenate biosynthesis, valine/L-aspartate => pantothenate	66.67	100	66.67	66.67	33.33	33.33	100	100	88.89	88.89	Cofactor and vitamin metabolism
M00126	Tetrahydrofolate biosynthesis, GTP => THF	80	100	100	100	30	30	100	100	100	100	Cofactor and vitamin metabolism
M00133	Polyamine biosynthesis, arginine => agmatine => putrescine => spermidine	66.67	100	83.33	83.33	33.33	33.33	100	100	33.33	33.33	Polyamine biosynthesis
M00140	C1-unit interconversion, prokaryotes	66.67	100	100	100	100	100	100	100	100	100	Cofactor and vitamin metabolism
M00153	Cytochrome bd ubiquinol oxidase	66.67	66.67	66.67	66.67	66.67	0	66.67	66.67	66.67	66.67	ATP synthesis
M00176	Assimilatory sulfate reduction, sulfate => H2S	100	100	100	83.33	33.33	33.33	100	100	88.89	88.89	Sulfur metabolism
M00338	Cysteine biosynthesis, homocysteine + serine => cysteine	0	50	0	0	50	50	0	0	100	100	Cysteine and methionine metabolism
M00346	Formaldehyde assimilation, serine pathway	83.33	72.22	61.11	61.11	55.56	55.56	44.44	44.44	33.33	33.33	Methane metabolism
M00417	Cytochrome o ubiquinol oxidase	100	100	100	0	0	0	0	0	25	25	ATP synthesis
M00551	Benzoate degradation, benzoate => catechol / methylbenzoate => methylcatechol	100	100	0	100	0	0	0	0	0	0	Aromatics degradation
M00579	Phosphate acetyltransferase-acetate kinase pathway, acetyl-CoA => acetate	0	50	100	0	0	0	100	100	0	0	Carbon fixation
M00623	Phthalate degradation, phthalate => protocatechuate	0	50	0	0	0	0	0	0	0	0	Aromatics degradation
M00631	D-Galacturonate degradation (bacteria), D-galacturonate => pyruvate + D-glyceraldehyde 3P	60	80	20	20	40	60	60	40	40	40	Other carbohydrate metabolism
M00744	Cationic antimicrobial peptide (CAMP) resistance, protease PgtE	66.67	66.67	33.33	66.67	0	0	0	0	0	0	Drug resistance
M00793	dTDP-L-rhamnose biosynthesis	66.67	100	33.33	33.33	83.33	50	100	66.67	0	0	Nucleotide sugar biosynthesis
M00878	Phenylacetate degradation, phenylaxetate => acetyl-CoA/succinyl-CoA	42.86	57.14	100	100	37.14	37.14	28.57	28.57	71.43	71.43	Aromatics degradation
M00922	CMP-Neu5Ac biosynthesis	66.67	33.33	33.33	33.33	0	0	0	33.33	0	0	Nucleotide sugar biosynthesis
M00982	Methylcitrate cycle	100	100	100	100	71.43	71.43	85.71	71.43	85.71	85.71	Other carbohydrate metabolism

## Sheet: S3
#query	seed_ortholog	evalue	score	eggNOG_OGs	max_annot_lvl	COG_category	Description	Preferred_name	GOs	EC	KEGG_ko	KEGG_Pathway	KEGG_Module	KEGG_Reaction	KEGG_rclass	BRITE	KEGG_TC	CAZy	BiGG_Reaction	PFAMs
HCO_VIE0001_00001	797304.Natgr_1799	1.26e-18	83.6	COG2101@1|root,arCOG01764@2157|Archaea,2XTTR@28890|Euryarchaeota,23S8E@183963|Halobacteria	183963|Halobacteria	K	General factor that plays a role in the activation of archaeal genes transcribed by RNA polymerase. Binds specifically to the TATA box promoter element which lies close to the position of transcription initiation	tbp	-	-	ko:K03120	ko03022,ko05016,ko05165,ko05166,ko05168,ko05169,ko05203,map03022,map05016,map05165,map05166,map05168,map05169,map05203	-	-	-	ko00000,ko00001,ko03000,ko03021	-	-	-	TBP
HCO_VIE0001_00002	931277.C448_00150	2.01e-147	414	arCOG02282@1|root,arCOG02282@2157|Archaea,2XW48@28890|Euryarchaeota,23UBJ@183963|Halobacteria	183963|Halobacteria	K	COG0582 Integrase	-	-	-	-	-	-	-	-	-	-	-	-	Phage_integrase
HCO_VIE0001_00004	1121945.ATXS01000001_gene2325	1.35e-58	188	COG0500@1|root,arCOG04734@2157|Archaea,2XWDH@28890|Euryarchaeota,23V0A@183963|Halobacteria	183963|Halobacteria	Q	COG0500 SAM-dependent methyltransferases	-	-	-	-	-	-	-	-	-	-	-	-	Methyltransf_11,Methyltransf_25
HCO_VIE0001_00006	1227457.C451_00915	3.99e-184	527	arCOG06159@1|root,arCOG06159@2157|Archaea,2XTJ8@28890|Euryarchaeota,23UC4@183963|Halobacteria	183963|Halobacteria	L	COG3385 FOG Transposase and inactivated derivatives	-	-	-	-	-	-	-	-	-	-	-	-	DDE_Tnp_1
HCO_VIE0001_00007	1227457.C451_05563	5.99e-83	247	COG0640@1|root,arCOG01681@2157|Archaea,2XYSN@28890|Euryarchaeota,23X0W@183963|Halobacteria	183963|Halobacteria	K	Transcriptional regulators	-	-	-	-	-	-	-	-	-	-	-	-	HTH_20,HTH_5
HCO_VIE0001_00008	1227457.C451_05558	4.82e-202	563	COG0701@1|root,arCOG02712@2157|Archaea,2XT2F@28890|Euryarchaeota,23T5B@183963|Halobacteria	183963|Halobacteria	S	permease	-	-	-	ko:K07089	-	-	-	-	ko00000	-	-	-	ArsP_1
HCO_VIE0001_00009	1227457.C451_01105	1.89e-80	240	COG0251@1|root,arCOG01630@2157|Archaea,2XYE5@28890|Euryarchaeota,23WKE@183963|Halobacteria	183963|Halobacteria	J	translation initiation inhibitor, yjgF family	-	-	3.5.99.10	ko:K09022	-	-	R11098,R11099	RC03275,RC03354	ko00000,ko01000	-	-	-	Ribonuc_L-PSP
HCO_VIE0001_00010	1227457.C451_01100	1.87e-79	237	COG0640@1|root,arCOG01680@2157|Archaea,2XX48@28890|Euryarchaeota,23VJI@183963|Halobacteria	183963|Halobacteria	K	transcriptional regulators	-	-	-	-	-	-	-	-	-	-	-	-	HTH_20,HTH_5
HCO_VIE0001_00011	1227457.C451_01095	1.41e-242	669	COG0798@1|root,arCOG02190@2157|Archaea,2XTQC@28890|Euryarchaeota,23U52@183963|Halobacteria	183963|Halobacteria	P	COG0798 Arsenite efflux pump ACR3 and related permeases	-	-	-	ko:K03325	-	-	-	-	ko00000,ko02000	2.A.59	-	-	SBF
HCO_VIE0001_00012	1132509.C447_12050	1.13e-77	233	COG0394@1|root,arCOG04425@2157|Archaea,2XXZP@28890|Euryarchaeota,23W3D@183963|Halobacteria	183963|Halobacteria	T	Protein-tyrosine phosphatase, low molecular weight	-	-	-	-	-	-	-	-	-	-	-	-	LMWPc
HCO_VIE0001_00013	1114856.C496_21417	2.46e-60	190	COG0456@1|root,arCOG00833@2157|Archaea,2XXV1@28890|Euryarchaeota,23W3R@183963|Halobacteria	183963|Halobacteria	S	COG1246 N-acetylglutamate synthase and related acetyltransferases	-	-	2.3.1.1	ko:K00619	ko00220,ko01100,ko01110,ko01130,ko01210,ko01230,map00220,map01100,map01110,map01130,map01210,map01230	M00028	R00259	RC00004,RC00064	ko00000,ko00001,ko00002,ko01000	-	-	-	Acetyltransf_1
HCO_VIE0001_00014	1197130.BAFM01000002_gene475	1.17e-113	330	COG3413@1|root,arCOG02276@2157|Archaea,2Y7KM@28890|Euryarchaeota,240TN@183963|Halobacteria	183963|Halobacteria	K	Bacterio-opsin activator HTH	-	-	-	-	-	-	-	-	-	-	-	-	BAT,HTH_10
HCO_VIE0001_00016	1227457.C451_00205	0	1001	arCOG01744@1|root,arCOG10180@1|root,arCOG01744@2157|Archaea,arCOG10180@2157|Archaea,2XUY5@28890|Euryarchaeota,23U72@183963|Halobacteria	183963|Halobacteria	S	membrane-bound metal-dependent	-	-	-	-	-	-	-	-	-	-	-	-	YdjM
HCO_VIE0001_00017	1227457.C451_00210	6.89e-296	818	arCOG10187@1|root,arCOG10133@2157|Archaea	2157|Archaea	S	metallopeptidase activity	-	-	-	-	-	-	-	-	-	-	-	-	-
HCO_VIE0001_00020	1227457.C451_00225	4.68e-209	593	arCOG07767@1|root,arCOG07767@2157|Archaea,2Y20R@28890|Euryarchaeota,23YW3@183963|Halobacteria	183963|Halobacteria	-	-	-	-	-	-	-	-	-	-	-	-	-	-	-
HCO_VIE0001_00022	1227457.C451_00235	0	1937	COG0433@1|root,arCOG09337@1|root,arCOG00285@2157|Archaea,arCOG09337@2157|Archaea,2Y7S0@28890|Euryarchaeota,240VZ@183963|Halobacteria	183963|Halobacteria	L	COG3451 Type IV secretory pathway, VirB4 components	-	-	-	-	-	-	-	-	-	-	-	-	-
HCO_VIE0001_00024	795797.C497_02002	1.42e-75	262	COG0433@1|root,COG1105@1|root,arCOG08907@1|root,arCOG00015@2157|Archaea,arCOG04816@2157|Archaea,arCOG08907@2157|Archaea,2XVV4@28890|Euryarchaeota,241EY@183963|Halobacteria	183963|Halobacteria	L	TraM recognition site of TraD and TraG	-	-	-	-	-	-	-	-	-	-	-	-	TraG-D_C,TrwB_AAD_bind
HCO_VIE0001_00026	694430.Natoc_1171	7.35e-168	526	COG0433@1|root,arCOG04816@2157|Archaea,2XVV4@28890|Euryarchaeota,241EY@183963|Halobacteria	183963|Halobacteria	L	TraM recognition site of TraD and TraG	-	-	-	-	-	-	-	-	-	-	-	-	TraG-D_C,TrwB_AAD_bind
HCO_VIE0001_00028	1227457.C451_00255	7.57e-31	113	arCOG06154@1|root,arCOG06154@2157|Archaea	2157|Archaea	-	-	-	-	-	-	-	-	-	-	-	-	-	-	-
HCO_VIE0001_00029	1227457.C451_00260	1.95e-144	414	COG1192@1|root,arCOG00586@2157|Archaea,2XV5C@28890|Euryarchaeota,23RZK@183963|Halobacteria	183963|Halobacteria	D	COG1192 ATPases involved in chromosome partitioning	-	-	-	ko:K03496	-	-	-	-	ko00000,ko03036,ko04812	-	-	-	AAA_31
HCO_VIE0001_00030	1227457.C451_00265	1.28e-26	97.8	arCOG02989@1|root,arCOG02989@2157|Archaea,2Y00B@28890|Euryarchaeota	28890|Euryarchaeota	-	-	-	-	-	-	-	-	-	-	-	-	-	-	-
HCO_VIE0001_00031	1227457.C451_00270	1.2e-46	166	arCOG10137@1|root,arCOG10137@2157|Archaea	2157|Archaea	-	-	-	-	-	-	-	-	-	-	-	-	-	-	-
HCO_VIE0001_00033	1033806.HTIA_0550	4.43e-08	57.4	COG0417@1|root,COG1372@1|root,arCOG00328@2157|Archaea,arCOG03145@2157|Archaea,2XU1K@28890|Euryarchaeota,23RXE@183963|Halobacteria	183963|Halobacteria	L	COG0417 DNA polymerase elongation subunit (family B)	polB1	-	2.7.7.7	ko:K02319	ko00230,ko00240,ko01100,ko03030,map00230,map00240,map01100,map03030	-	R00375,R00376,R00377,R00378	RC02795	ko00000,ko00001,ko01000,ko03032	-	-	-	DNA_pol_B,DNA_pol_B_exo1,Intein_splicing
HCO_VIE0001_00034	1227457.C451_00275	0	1285	arCOG03730@1|root,arCOG03730@2157|Archaea	2157|Archaea	P	COG0630 Type IV secretory pathway, VirB11 components, and related ATPases involved in archaeal flagella biosynthesis	-	-	-	-	-	-	-	-	-	-	-	-	-
HCO_VIE0001_00035	1227457.C451_00280	0	973	COG0210@1|root,arCOG00797@2157|Archaea,2XUH7@28890|Euryarchaeota,23S3W@183963|Halobacteria	28890|Euryarchaeota	L	COG0210 Superfamily I DNA and RNA helicases	-	-	3.6.4.12	ko:K03657	ko03420,ko03430,map03420,map03430	-	-	-	ko00000,ko00001,ko01000,ko03400	-	-	-	UvrD-helicase,UvrD_C
HCO_VIE0001_00039	1210908.HSB1_47560	2e-08	53.9	arCOG07574@1|root,arCOG07574@2157|Archaea,2XZ1B@28890|Euryarchaeota,23X12@183963|Halobacteria	183963|Halobacteria	-	-	-	-	-	-	-	-	-	-	-	-	-	-	-
HCO_VIE0001_00040	1227457.C451_00310	4.94e-88	259	arCOG07773@1|root,arCOG07773@2157|Archaea	2157|Archaea	-	-	-	-	-	-	-	-	-	-	-	-	-	-	SWIM
HCO_VIE0001_00043	1121945.ATXS01000001_gene2460	1.28e-39	137	COG0546@1|root,arCOG02292@2157|Archaea,2XVEV@28890|Euryarchaeota,23TG2@183963|Halobacteria	183963|Halobacteria	S	HAD-superfamily hydrolase, subfamily IA, variant 1	-	-	-	-	-	-	-	-	-	-	-	-	HAD_2
HCO_VIE0001_00044	931277.C448_08554	7.91e-248	688	COG0477@1|root,arCOG00135@2157|Archaea,2XU99@28890|Euryarchaeota,23TEC@183963|Halobacteria	183963|Halobacteria	G	COG0477 Permeases of the major facilitator superfamily	-	-	-	-	-	-	-	-	-	-	-	-	MFS_3
HCO_VIE0001_00045	1227457.C451_00320	2.21e-72	217	arCOG01207@1|root,arCOG01207@2157|Archaea,2Y0YC@28890|Euryarchaeota,23XZ6@183963|Halobacteria	183963|Halobacteria	K	IclR helix-turn-helix domain	-	-	-	-	-	-	-	-	-	-	-	-	HTH_IclR
HCO_VIE0001_00046	1227457.C451_00325	1.46e-62	192	2BWZ0@1|root,2N65F@2157|Archaea,2Y5PN@28890|Euryarchaeota,2409M@183963|Halobacteria	183963|Halobacteria	-	-	-	-	-	-	-	-	-	-	-	-	-	-	-
HCO_VIE0001_00047	1227457.C451_04506	4.43e-24	101	2DZ7P@1|root,2N5FD@2157|Archaea,2Y5W8@28890|Euryarchaeota,240M6@183963|Halobacteria	183963|Halobacteria	-	-	-	-	-	-	-	-	-	-	-	-	-	-	-
HCO_VIE0001_00053	1227457.C451_02118	6.76e-19	86.3	COG3390@1|root,arCOG02257@2157|Archaea,2XTM4@28890|Euryarchaeota,23T15@183963|Halobacteria	183963|Halobacteria	S	protein conserved in archaea	rpap3	-	-	ko:K09746	-	-	-	-	ko00000	-	-	-	-
HCO_VIE0001_00054	1227457.C451_05088	1.18e-69	219	arCOG04505@1|root,arCOG04505@2157|Archaea,2XTAV@28890|Euryarchaeota,23SHU@183963|Halobacteria	183963|Halobacteria	L	Part of the Rad50 Mre11 complex, which is involved in the early steps of DNA double-strand break (DSB) repair. The complex may facilitate opening of the processed DNA ends to aid in the recruitment of HerA and NurA. Mre11 binds to DSB ends and has both double-stranded 3'-5' exonuclease activity and single- stranded endonuclease activity	-	-	-	-	-	-	-	-	-	-	-	-	-
HCO_VIE0001_00056	69014.TK1460	1.18e-132	446	COG1002@1|root,arCOG02635@2157|Archaea,arCOG03521@2157|Archaea,2Y89W@28890|Euryarchaeota,244PR@183968|Thermococci	183968|Thermococci	V	Eco57I restriction-modification methylase	-	-	-	-	-	-	-	-	-	-	-	-	Eco57I,N6_Mtase,TaqI_C
HCO_VIE0001_00057	662479.C440_05792	8.12e-109	322	COG1192@1|root,arCOG00586@2157|Archaea,2XV5C@28890|Euryarchaeota,23RZK@183963|Halobacteria	183963|Halobacteria	D	COG1192 ATPases involved in chromosome partitioning	-	-	-	ko:K03496	-	-	-	-	ko00000,ko03036,ko04812	-	-	-	AAA_31
HCO_VIE0001_00058	1033806.HTIA_p2852	4.4e-21	87.4	arCOG06154@1|root,arCOG06154@2157|Archaea	2157|Archaea	-	-	-	-	-	-	-	-	-	-	-	-	-	-	-
HCO_VIE0001_00059	931277.C448_05923	0	2710	arCOG07786@1|root,arCOG07786@2157|Archaea,2XW45@28890|Euryarchaeota,23T3B@183963|Halobacteria	183963|Halobacteria	K	CRISPR-associated helicase, Cas3	-	-	-	-	-	-	-	-	-	-	-	-	HTH_24
HCO_VIE0001_00061	931277.C448_05888	5.38e-141	408	COG0665@1|root,arCOG00755@2157|Archaea,2XT53@28890|Euryarchaeota,23TQC@183963|Halobacteria	183963|Halobacteria	E	COG0665 Glycine D-amino acid oxidases (deaminating)	soxB	-	1.5.3.1	ko:K00303	ko00260,ko01100,map00260,map01100	-	R00610	RC00060,RC00557	ko00000,ko00001,ko01000	-	-	-	DAO
HCO_VIE0001_00065	1227453.C444_15813	0.00046	42.4	arCOG10859@1|root,arCOG10859@2157|Archaea,2Y1V6@28890|Euryarchaeota,23YE6@183963|Halobacteria	183963|Halobacteria	-	-	-	-	-	-	-	-	-	-	-	-	-	-	-
HCO_VIE0001_00071	1261545.MBE-HAL_0346	1.78e-40	139	COG0537@1|root,arCOG00419@2157|Archaea,2Y03C@28890|Euryarchaeota,23XZP@183963|Halobacteria	183963|Halobacteria	F	Scavenger mRNA decapping enzyme C-term binding	-	-	-	ko:K02503	-	-	-	-	ko00000,ko04147	-	-	-	HIT
HCO_VIE0001_00072	1455608.JDTH01000002_gene1217	2.71e-177	498	COG1215@1|root,arCOG01389@2157|Archaea,2XV4J@28890|Euryarchaeota,23S1Q@183963|Halobacteria	183963|Halobacteria	M	Glycosyl transferase family 21	-	-	-	-	-	-	-	-	-	-	-	-	Glyco_transf_21
HCO_VIE0001_00073	29540.C481_00375	1.89e-131	375	COG3413@1|root,arCOG02271@2157|Archaea,2XWZT@28890|Euryarchaeota,23VGR@183963|Halobacteria	183963|Halobacteria	K	DNA binding protein	-	-	-	-	-	-	-	-	-	-	-	-	HTH_10
HCO_VIE0001_00074	29540.C481_00370	2.13e-120	345	COG0431@1|root,arCOG04624@2157|Archaea	2157|Archaea	S	NAD(P)H-dependent FMN reductase	-	-	-	-	-	-	-	-	-	-	-	-	FMN_red
HCO_VIE0001_00075	29540.C481_01270	1.76e-65	203	arCOG11894@1|root,arCOG11894@2157|Archaea,2Y0MW@28890|Euryarchaeota,23Y1R@183963|Halobacteria	183963|Halobacteria	S	Major Facilitator Superfamily	-	-	-	-	-	-	-	-	-	-	-	-	-
HCO_VIE0001_00076	29540.C481_00360	1.33e-219	615	COG0477@1|root,arCOG00130@2157|Archaea,2XWWG@28890|Euryarchaeota,23V7Z@183963|Halobacteria	183963|Halobacteria	G	COG0477 Permeases of the major facilitator superfamily	-	-	-	-	-	-	-	-	-	-	-	-	MFS_1,Sugar_tr
HCO_VIE0001_00077	1227488.C477_09394	7e-100	309	COG1304@1|root,arCOG00613@2157|Archaea,2XTFQ@28890|Euryarchaeota,23TJ6@183963|Halobacteria	183963|Halobacteria	H	COG1304 L-lactate dehydrogenase (FMN-dependent) and related alpha-hydroxy acid dehydrogenases	-	-	1.13.12.4	ko:K00467	ko00620,map00620	-	R00319	RC01312	ko00000,ko00001,ko01000	-	-	-	FMN_dh
HCO_VIE0001_00078	1227457.C451_06045	7.17e-271	744	COG0675@1|root,arCOG00679@2157|Archaea,2XT56@28890|Euryarchaeota,23S7P@183963|Halobacteria	28890|Euryarchaeota	L	COG0675 Transposase and inactivated derivatives	-	-	-	ko:K07496	-	-	-	-	ko00000	-	-	-	OrfB_IS605,OrfB_Zn_ribbon
HCO_VIE0001_00079	931277.C448_01234	9.44e-48	157	COG0640@1|root,arCOG01680@2157|Archaea,2XXFX@28890|Euryarchaeota,23VTT@183963|Halobacteria	183963|Halobacteria	K	Transcriptional regulators	-	-	-	-	-	-	-	-	-	-	-	-	HTH_20
HCO_VIE0001_00080	1227495.C487_01580	3.1e-134	387	arCOG04041@1|root,arCOG04041@2157|Archaea,2XV04@28890|Euryarchaeota,23U4R@183963|Halobacteria	183963|Halobacteria	-	-	-	-	-	-	-	-	-	-	-	-	-	-	-
HCO_VIE0001_00081	1227495.C487_01575	2.97e-138	400	arCOG04518@1|root,arCOG04518@2157|Archaea,2XUD7@28890|Euryarchaeota,23SZS@183963|Halobacteria	183963|Halobacteria	K	Transcriptional regulators	-	-	-	-	-	-	-	-	-	-	-	-	-
HCO_VIE0001_00083	1227457.C451_00525	8.82e-243	677	arCOG04499@1|root,arCOG04499@2157|Archaea,2XVTH@28890|Euryarchaeota,23SU1@183963|Halobacteria	28890|Euryarchaeota	-	-	-	-	-	-	-	-	-	-	-	-	-	-	-
HCO_VIE0001_00084	1210908.HSB1_24800	1.65e-83	258	arCOG01792@1|root,arCOG01792@2157|Archaea,2XYKQ@28890|Euryarchaeota,23W9T@183963|Halobacteria	183963|Halobacteria	Q	Methyltransferase domain	-	-	-	-	-	-	-	-	-	-	-	-	Methyltransf_25
HCO_VIE0001_00085	717785.HYPMC_0212	2.19e-78	244	COG1028@1|root,COG1028@2|Bacteria,1PGRB@1224|Proteobacteria,2V7RV@28211|Alphaproteobacteria,3N8PJ@45401|Hyphomicrobiaceae	28211|Alphaproteobacteria	C	KR domain	-	-	-	-	-	-	-	-	-	-	-	-	adh_short_C2
HCO_VIE0001_00086	29540.C481_15400	1.63e-102	307	COG1266@1|root,arCOG02768@2157|Archaea,2XXDG@28890|Euryarchaeota,23VZI@183963|Halobacteria	183963|Halobacteria	S	metal-dependent membrane protease	-	-	-	-	-	-	-	-	-	-	-	-	Abi
HCO_VIE0001_00087	29540.C481_15410	8.98e-70	218	arCOG02274@1|root,arCOG02274@2157|Archaea,2Y1SQ@28890|Euryarchaeota,241E3@183963|Halobacteria	183963|Halobacteria	K	HTH DNA binding domain	-	-	-	-	-	-	-	-	-	-	-	-	HTH_10
HCO_VIE0001_00088	1114856.C496_11832	5.63e-64	204	COG0500@1|root,arCOG04347@2157|Archaea,2XU4U@28890|Euryarchaeota,23TZ7@183963|Halobacteria	183963|Halobacteria	Q	COG0500 SAM-dependent methyltransferases	-	-	-	-	-	-	-	-	-	-	-	-	Methyltransf_11
HCO_VIE0001_00089	1227457.C451_04746	0	1096	COG3385@1|root,arCOG03900@1|root,arCOG03900@2157|Archaea,arCOG03902@2157|Archaea,2XT4X@28890|Euryarchaeota,23TB6@183963|Halobacteria	183963|Halobacteria	L	COG3385 FOG Transposase and inactivated derivatives	-	-	-	-	-	-	-	-	-	-	-	-	DDE_Tnp_1,DUF772
HCO_VIE0001_00090	1448860.BBJO01000028_gene491	2.83e-12	62	arCOG06397@1|root,arCOG06397@2157|Archaea,2Y0VR@28890|Euryarchaeota,23Y2W@183963|Halobacteria	183963|Halobacteria	-	-	-	-	-	-	-	-	-	-	-	-	-	-	-
HCO_VIE0001_00091	222984.JNCS01000012_gene702	2.25e-66	209	arCOG05472@1|root,arCOG05472@2157|Archaea,2XZ9X@28890|Euryarchaeota,23UIV@183963|Halobacteria	183963|Halobacteria	S	zinc finger	-	-	-	-	-	-	-	-	-	-	-	-	-
HCO_VIE0001_00092	931277.C448_05658	3.22e-124	359	COG1961@1|root,arCOG03162@2157|Archaea,2XWNS@28890|Euryarchaeota,23VBU@183963|Halobacteria	183963|Halobacteria	L	COG1961 Site-specific recombinases, DNA invertase Pin homologs	-	-	-	-	-	-	-	-	-	-	-	-	Resolvase
HCO_VIE0001_00093	1227457.C451_04801	3.01e-83	248	COG3335@1|root,arCOG02129@2157|Archaea,2Y34D@28890|Euryarchaeota,23ZEF@183963|Halobacteria	183963|Halobacteria	L	DDE superfamily endonuclease	-	-	-	-	-	-	-	-	-	-	-	-	DDE_3
HCO_VIE0001_00094	1227454.C446_05240	1.62e-84	253	COG3415@1|root,arCOG02128@2157|Archaea,2XYJ1@28890|Euryarchaeota,23WGK@183963|Halobacteria	183963|Halobacteria	L	COG3415 Transposase and inactivated derivatives	-	-	-	-	-	-	-	-	-	-	-	-	HTH_32,HTH_33
HCO_VIE0001_00096	1227457.C451_09085	1.29e-103	304	2DZ9X@1|root,2N5QW@2157|Archaea,2Y317@28890|Euryarchaeota,23ZGC@183963|Halobacteria	183963|Halobacteria	S	COG0457 FOG TPR repeat	-	-	-	-	-	-	-	-	-	-	-	-	-
HCO_VIE0001_00097	1227453.C444_08785	0	1431	COG1002@1|root,arCOG04814@1|root,arCOG02635@2157|Archaea,arCOG04814@2157|Archaea,2XUQ7@28890|Euryarchaeota,23SFJ@183963|Halobacteria	183963|Halobacteria	V	COG1002 Type II restriction enzyme, methylase subunits	-	-	-	-	-	-	-	-	-	-	-	-	Eco57I,N6_Mtase,TaqI_C
HCO_VIE0001_00098	416348.Hlac_3284	2.85e-23	90.5	arCOG08139@1|root,arCOG08139@2157|Archaea,2Y050@28890|Euryarchaeota,23XVS@183963|Halobacteria	183963|Halobacteria	-	-	-	-	-	-	-	-	-	-	-	-	-	-	-
HCO_VIE0001_00099	1227457.C451_12757	2.88e-227	633	arCOG06159@1|root,arCOG06159@2157|Archaea,2XUHW@28890|Euryarchaeota,23U8Y@183963|Halobacteria	183963|Halobacteria	L	COG3385 FOG Transposase and inactivated derivatives	-	-	-	-	-	-	-	-	-	-	-	-	DDE_Tnp_1
HCO_VIE0001_00100	272569.rrnB0052	0.000125	50.4	COG3398@1|root,arCOG02611@2157|Archaea,2XWAQ@28890|Euryarchaeota,23UR0@183963|Halobacteria	183963|Halobacteria	K	helix_turn_helix, Arsenical Resistance Operon Repressor	-	-	-	-	-	-	-	-	-	-	-	-	HTH_20,HTH_24
HCO_VIE0001_00102	1227457.C451_03444	4.46e-42	154	28I2W@1|root,2N63H@2157|Archaea,2Y5F4@28890|Euryarchaeota,240MU@183963|Halobacteria	183963|Halobacteria	-	-	-	-	-	-	-	-	-	-	-	-	-	-	-
HCO_VIE0001_00103	1220583.GOACH_39_00080	1.74e-10	70.5	COG1746@1|root,COG1746@2|Bacteria,2I0DT@201174|Actinobacteria,4GGF9@85026|Gordoniaceae	201174|Actinobacteria	J	tRNA cytidylyltransferase activity	-	-	-	-	-	-	-	-	-	-	-	-	-
HCO_VIE0001_00104	1227488.C477_04044	3.24e-13	72.4	2DZA8@1|root,2N5SA@2157|Archaea,2Y3HI@28890|Euryarchaeota,23ZM1@183963|Halobacteria	183963|Halobacteria	-	-	-	-	-	-	-	-	-	-	-	-	-	-	-
HCO_VIE0001_00105	1227453.C444_16918	4.12e-62	194	arCOG06153@1|root,arCOG06153@2157|Archaea,2XXAN@28890|Euryarchaeota,23VU0@183963|Halobacteria	183963|Halobacteria	-	-	-	-	-	-	-	-	-	-	-	-	-	-	-
HCO_VIE0001_00106	547559.Nmag_0124	1.64e-68	214	arCOG02776@1|root,arCOG02776@2157|Archaea,2XWZ9@28890|Euryarchaeota,23UQC@183963|Halobacteria	183963|Halobacteria	K	transcriptional	-	-	-	-	-	-	-	-	-	-	-	-	-
HCO_VIE0001_00107	931277.C448_01339	6.45e-107	313	arCOG10835@1|root,arCOG10835@2157|Archaea,2XWH8@28890|Euryarchaeota,23VEK@183963|Halobacteria	183963|Halobacteria	-	-	-	-	-	-	-	-	-	-	-	-	-	-	-
HCO_VIE0001_00108	1293048.CBMB010000005_gene2789	1.56e-111	327	COG2746@1|root,arCOG06298@2157|Archaea,2XSY6@28890|Euryarchaeota,23TW3@183963|Halobacteria	183963|Halobacteria	V	COG2746 Aminoglycoside N3'-acetyltransferase	aacC	-	2.3.1.81	ko:K00662	-	-	-	-	ko00000,ko01000,ko01504	-	-	-	Antibiotic_NAT
HCO_VIE0001_00109	1227457.C451_20170	4.06e-69	219	COG3335@1|root,arCOG03965@1|root,arCOG02127@2157|Archaea,arCOG03965@2157|Archaea,2Y30I@28890|Euryarchaeota,23Z5S@183963|Halobacteria	183963|Halobacteria	L	COG3335 Transposase and inactivated derivatives	-	-	-	-	-	-	-	-	-	-	-	-	DDE_3
HCO_VIE0001_00110	1227457.C451_02288	5.19e-121	349	arCOG03965@1|root,arCOG03965@2157|Archaea,2Y30I@28890|Euryarchaeota,23Z5S@183963|Halobacteria	183963|Halobacteria	L	COG3335 Transposase and inactivated derivatives	-	-	-	-	-	-	-	-	-	-	-	-	DDE_3
HCO_VIE0001_00111	1227457.C451_04801	1.23e-82	246	COG3335@1|root,arCOG02129@2157|Archaea,2Y34D@28890|Euryarchaeota,23ZEF@183963|Halobacteria	183963|Halobacteria	L	DDE superfamily endonuclease	-	-	-	-	-	-	-	-	-	-	-	-	DDE_3
HCO_VIE0001_00112	1227454.C446_05240	1.62e-84	253	COG3415@1|root,arCOG02128@2157|Archaea,2XYJ1@28890|Euryarchaeota,23WGK@183963|Halobacteria	183963|Halobacteria	L	COG3415 Transposase and inactivated derivatives	-	-	-	-	-	-	-	-	-	-	-	-	HTH_32,HTH_33
HCO_VIE0001_00113	358396.C445_15631	6.52e-34	123	COG2746@1|root,arCOG06298@2157|Archaea,2XSY6@28890|Euryarchaeota,23TW3@183963|Halobacteria	183963|Halobacteria	V	COG2746 Aminoglycoside N3'-acetyltransferase	aacC	-	2.3.1.81	ko:K00662	-	-	-	-	ko00000,ko01000,ko01504	-	-	-	Antibiotic_NAT
HCO_VIE0001_00114	1227457.C451_17160	1.3e-146	419	COG3385@1|root,arCOG03902@2157|Archaea,2XTMJ@28890|Euryarchaeota,23U82@183963|Halobacteria	183963|Halobacteria	L	COG3385 FOG Transposase and inactivated derivatives	-	-	-	-	-	-	-	-	-	-	-	-	-
HCO_VIE0001_00116	1197130.BAFM01000006_gene1294	1.84e-171	481	COG0805@1|root,arCOG01919@2157|Archaea,2XV3R@28890|Euryarchaeota,23SW8@183963|Halobacteria	183963|Halobacteria	U	Part of the twin-arginine translocation (Tat) system that transports large folded proteins containing a characteristic twin-arginine motif in their signal peptide across membranes	tatC	-	-	ko:K03118	ko03060,ko03070,map03060,map03070	M00336	-	-	ko00000,ko00001,ko00002,ko02044	2.A.64	-	-	TatC
HCO_VIE0001_00117	1132509.C447_11675	1.45e-31	114	arCOG03916@1|root,arCOG03916@2157|Archaea,2Y1IT@28890|Euryarchaeota,23YTD@183963|Halobacteria	183963|Halobacteria	-	-	-	-	-	-	-	-	-	-	-	-	-	-	-
HCO_VIE0001_00118	1132509.C447_11680	1.91e-40	137	COG0640@1|root,arCOG03065@2157|Archaea,2Y07S@28890|Euryarchaeota,23XRE@183963|Halobacteria	183963|Halobacteria	K	transcriptional regulators	-	-	-	-	-	-	-	-	-	-	-	-	HTH_11,HTH_20
HCO_VIE0001_00120	1197130.BAFM01000006_gene1293	1.67e-255	703	COG1474@1|root,arCOG00467@2157|Archaea,2XTRB@28890|Euryarchaeota,23S2H@183963|Halobacteria	183963|Halobacteria	L	Involved in regulation of DNA replication	cdc6	-	-	ko:K10725	-	-	-	-	ko00000,ko03032	-	-	-	AAA_16
HCO_VIE0001_00121	1197130.BAFM01000006_gene1291	0	1137	COG1193@1|root,arCOG02895@2157|Archaea,2XT51@28890|Euryarchaeota,23SU3@183963|Halobacteria	183963|Halobacteria	L	Has ATPase and non-specific DNA-binding activities	mutS2	-	-	ko:K07456	ko03430,map03430	-	-	-	ko00000,ko00001,ko03400	-	-	-	HHH_5,MutS_V
HCO_VIE0001_00122	1197130.BAFM01000006_gene1290	1.31e-194	542	COG1606@1|root,arCOG00043@2157|Archaea,2XV2X@28890|Euryarchaeota,23SIT@183963|Halobacteria	183963|Halobacteria	S	COG1606 ATP-utilizing enzymes of the PP-loop superfamily	trmU	-	-	ko:K06864	-	-	-	-	ko00000	-	-	-	Asn_synthase,NAD_synthase,tRNA_Me_trans
HCO_VIE0001_00123	1197130.BAFM01000006_gene1289	1.74e-131	374	COG0406@1|root,arCOG01991@2157|Archaea,2XX1J@28890|Euryarchaeota,23VWR@183963|Halobacteria	183963|Halobacteria	G	COG0406 Fructose-2,6-bisphosphatase	cobC	-	5.4.2.12	ko:K15634	ko00010,ko00260,ko00680,ko01100,ko01110,ko01120,ko01130,ko01200,ko01230,map00010,map00260,map00680,map01100,map01110,map01120,map01130,map01200,map01230	M00001,M00002,M00003	R01518	RC00536	ko00000,ko00001,ko00002,ko01000	-	-	-	His_Phos_1
HCO_VIE0001_00124	1197130.BAFM01000006_gene1288	2.75e-31	109	arCOG06428@1|root,arCOG06428@2157|Archaea,2XZSF@28890|Euryarchaeota,23XGG@183963|Halobacteria	183963|Halobacteria	-	-	-	-	-	-	-	-	-	-	-	-	-	-	-
HCO_VIE0001_00125	1197130.BAFM01000006_gene1287	1.31e-275	758	COG1109@1|root,arCOG00767@2157|Archaea,2XT1X@28890|Euryarchaeota,23SSW@183963|Halobacteria	183963|Halobacteria	G	Belongs to the phosphohexose mutase family	-	-	5.4.2.10	ko:K03431	ko00520,ko01100,ko01130,map00520,map01100,map01130	-	R02060	RC00408	ko00000,ko00001,ko01000	-	-	-	PGM_PMM_I,PGM_PMM_II,PGM_PMM_III,PGM_PMM_IV
HCO_VIE0001_00126	1227457.C451_15403	2.19e-179	503	COG0208@1|root,arCOG03658@2157|Archaea,2XTN3@28890|Euryarchaeota,23U06@183963|Halobacteria	183963|Halobacteria	F	COG0208 Ribonucleotide reductase, beta subunit	-	-	1.17.4.1	ko:K00526	ko00230,ko00240,ko01100,map00230,map00240,map01100	M00053	R02017,R02018,R02019,R02024	RC00613	ko00000,ko00001,ko00002,ko01000,ko03400	-	-	-	Ribonuc_red_sm
HCO_VIE0001_00127	1197130.BAFM01000006_gene1271	5.41e-28	101	arCOG02989@1|root,arCOG02989@2157|Archaea,2Y00B@28890|Euryarchaeota,23XHN@183963|Halobacteria	183963|Halobacteria	-	-	-	-	-	-	-	-	-	-	-	-	-	-	DUF1931
HCO_VIE0001_00128	1197130.BAFM01000006_gene1270	3.62e-140	400	COG1691@1|root,arCOG02465@2157|Archaea,2XTIH@28890|Euryarchaeota,23TKP@183963|Halobacteria	183963|Halobacteria	S	COG1691 NCAIR mutase (PurE)-related proteins	purE2	-	-	ko:K06898	-	-	-	-	ko00000	-	-	-	AIRC
HCO_VIE0001_00129	1197130.BAFM01000006_gene1269	2.57e-27	100	arCOG06449@1|root,arCOG06449@2157|Archaea,2Y19C@28890|Euryarchaeota,23YEQ@183963|Halobacteria	183963|Halobacteria	-	-	-	-	-	-	-	-	-	-	-	-	-	-	-
HCO_VIE0001_00130	1227457.C451_10620	1.28e-39	132	COG2827@1|root,arCOG04722@2157|Archaea,2XYV6@28890|Euryarchaeota,23WQ3@183963|Halobacteria	183963|Halobacteria	L	endonuclease containing a URI domain	-	-	-	ko:K07461	-	-	-	-	ko00000	-	-	-	GIY-YIG
HCO_VIE0001_00131	1210908.HSB1_02240	4.94e-145	429	COG1808@1|root,arCOG02264@2157|Archaea,2XSZ9@28890|Euryarchaeota,23U09@183963|Halobacteria	183963|Halobacteria	S	membrane	-	-	-	-	-	-	-	-	-	-	-	-	DUF389
HCO_VIE0001_00132	1197130.BAFM01000006_gene1285	1.78e-315	862	COG1109@1|root,arCOG00767@2157|Archaea,2XTSK@28890|Euryarchaeota,23TXD@183963|Halobacteria	183963|Halobacteria	G	Belongs to the phosphohexose mutase family	pmm2	-	-	-	-	-	-	-	-	-	-	-	PGM_PMM_I,PGM_PMM_II,PGM_PMM_III,PGM_PMM_IV
HCO_VIE0001_00133	797299.HALLA_00990	1.3e-130	376	COG1414@1|root,arCOG02798@2157|Archaea,2XWET@28890|Euryarchaeota,23TYS@183963|Halobacteria	183963|Halobacteria	K	COG1414 Transcriptional regulator	-	-	-	-	-	-	-	-	-	-	-	-	HTH_IclR,IclR
HCO_VIE0001_00134	1132509.C447_12180	1.2e-258	717	COG2610@1|root,arCOG04923@2157|Archaea,2XTVG@28890|Euryarchaeota,23TCM@183963|Halobacteria	183963|Halobacteria	G	COG2610 H gluconate symporter and related permeases	-	-	-	ko:K03299	-	-	-	-	ko00000,ko02000	2.A.8	-	-	GntP_permease
HCO_VIE0001_00135	797299.HALLA_01005	6.95e-263	722	COG4948@1|root,arCOG01168@2157|Archaea,2XUBS@28890|Euryarchaeota,23UR5@183963|Halobacteria	183963|Halobacteria	M	COG4948 L-alanine-DL-glutamate epimerase and related enzymes of enolase superfamily	-	-	-	-	-	-	-	-	-	-	-	-	MR_MLE_C,MR_MLE_N
HCO_VIE0001_00136	797299.HALLA_01010	4.19e-139	399	COG1402@1|root,arCOG04536@2157|Archaea,2XWZU@28890|Euryarchaeota,23VFZ@183963|Halobacteria	183963|Halobacteria	H	protein, putative amidase	-	-	3.5.2.10	ko:K01470	ko00330,map00330	-	R01884	RC00615	ko00000,ko00001,ko01000	-	-	-	Creatininase
HCO_VIE0001_00137	1197130.BAFM01000006_gene1284	1.26e-146	414	COG0288@1|root,arCOG02860@2157|Archaea,2XUWI@28890|Euryarchaeota,23UNB@183963|Halobacteria	183963|Halobacteria	P	carbonic anhydrase	cynT	-	4.2.1.1	ko:K01673	ko00910,map00910	-	R00132,R10092	RC02807	ko00000,ko00001,ko01000	-	-	-	Pro_CA
HCO_VIE0001_00138	1197130.BAFM01000006_gene1283	6.44e-159	447	COG3413@1|root,arCOG02272@2157|Archaea,2XUQ0@28890|Euryarchaeota,23SMI@183963|Halobacteria	183963|Halobacteria	K	DNA binding protein	-	-	-	-	-	-	-	-	-	-	-	-	HTH_10
HCO_VIE0001_00139	1197130.BAFM01000006_gene1274	8.8e-50	160	arCOG04721@1|root,arCOG04721@2157|Archaea,2Y041@28890|Euryarchaeota,23XP7@183963|Halobacteria	183963|Halobacteria	K	COG0454 Histone acetyltransferase HPA2 and related acetyltransferases	-	-	-	-	-	-	-	-	-	-	-	-	Acetyltransf_1,Acetyltransf_10,Acetyltransf_7
HCO_VIE0001_00140	1197130.BAFM01000006_gene1273	2.01e-103	300	COG1225@1|root,arCOG00310@2157|Archaea,2XX6S@28890|Euryarchaeota,23WJZ@183963|Halobacteria	183963|Halobacteria	O	alkyl hydroperoxide reductase Thiol specific antioxidant Mal allergen	-	-	1.11.1.15	ko:K03564	-	-	-	-	ko00000,ko01000	-	-	-	AhpC-TSA
HCO_VIE0001_00141	1197130.BAFM01000006_gene1272	2.98e-33	115	COG2104@1|root,arCOG00535@2157|Archaea,2Y022@28890|Euryarchaeota,23XNS@183963|Halobacteria	183963|Halobacteria	H	COG2104 Sulfur transfer protein involved in thiamine biosynthesis	samp2	GO:0003674,GO:0006464,GO:0006807,GO:0008150,GO:0008152,GO:0009987,GO:0019538,GO:0031386,GO:0032446,GO:0036211,GO:0043170,GO:0043412,GO:0044237,GO:0044238,GO:0044260,GO:0044267,GO:0070647,GO:0071704,GO:1901564	-	ko:K03154	ko04122,map04122	-	-	-	ko00000,ko00001	-	-	-	ThiS
HCO_VIE0001_00142	1197130.BAFM01000006_gene1262	8.15e-217	600	COG0470@1|root,arCOG00469@2157|Archaea,2XTC8@28890|Euryarchaeota,23SFU@183963|Halobacteria	183963|Halobacteria	L	Part of the RFC clamp loader complex which loads the PCNA sliding clamp onto DNA	rfc	-	-	ko:K04801	ko03030,map03030	-	-	-	ko00000,ko00001,ko03032	-	-	-	AAA,DNA_pol3_delta2,Intein_splicing,LAGLIDADG_3,Rep_fac_C,RuvB_N
HCO_VIE0001_00143	1132509.C447_12575	2.2e-53	169	arCOG08127@1|root,arCOG08127@2157|Archaea	2157|Archaea	-	-	-	-	-	-	-	-	-	-	-	-	-	-	-
HCO_VIE0001_00144	1132509.C447_12570	3.22e-54	170	COG0640@1|root,arCOG00731@2157|Archaea,2XYSK@28890|Euryarchaeota,23XBH@183963|Halobacteria	183963|Halobacteria	K	Transcriptional regulators	-	-	-	-	-	-	-	-	-	-	-	-	HTH_5
HCO_VIE0001_00145	1132509.C447_12565	8.99e-313	861	arCOG08948@1|root,arCOG08948@2157|Archaea	2157|Archaea	S	Ferritin-like domain	-	-	-	-	-	-	-	-	-	-	-	-	Ferritin_2
HCO_VIE0001_00146	1197130.BAFM01000006_gene1264	2.23e-107	310	COG3476@1|root,arCOG04434@2157|Archaea,2XYQD@28890|Euryarchaeota,23X42@183963|Halobacteria	183963|Halobacteria	T	COG3476 Tryptophan-rich sensory protein (mitochondrial benzodiazepine receptor homolog)	-	-	-	ko:K05770	ko04080,ko04214,ko04979,ko05166,map04080,map04214,map04979,map05166	-	-	-	ko00000,ko00001,ko02000	9.A.24	-	-	TspO_MBR
HCO_VIE0001_00147	1197130.BAFM01000006_gene1265	0	1719	COG0013@1|root,arCOG01255@2157|Archaea,2XSXB@28890|Euryarchaeota,23SUZ@183963|Halobacteria	183963|Halobacteria	J	Catalyzes the attachment of alanine to tRNA(Ala) in a two-step reaction alanine is first activated by ATP to form Ala- AMP and then transferred to the acceptor end of tRNA(Ala). Also edits incorrectly charged Ser-tRNA(Ala) and Gly-tRNA(Ala) via its editing domain	alaS	-	6.1.1.7	ko:K01872	ko00970,map00970	M00359,M00360	R03038	RC00055,RC00523	ko00000,ko00001,ko00002,ko01000,ko01007,ko03016	-	-	-	DHHA1,tRNA-synt_2c,tRNA_SAD
HCO_VIE0001_00148	1197130.BAFM01000002_gene399	9.3e-70	222	arCOG08194@1|root,arCOG08194@2157|Archaea,2XVDN@28890|Euryarchaeota,23S52@183963|Halobacteria	183963|Halobacteria	S	membrane transporter protein	-	-	-	ko:K07090	-	-	-	-	ko00000	-	-	-	TauE
HCO_VIE0001_00149	1227497.C491_14577	1.05e-09	62	COG3369@1|root,arCOG03175@1|root,arCOG03174@2157|Archaea,arCOG03175@2157|Archaea,2Y1YC@28890|Euryarchaeota,23ZKU@183963|Halobacteria	183963|Halobacteria	S	CDGSH-type zinc finger. Function unknown.	-	-	-	-	-	-	-	-	-	-	-	-	Fer4_19,zf-CDGSH
HCO_VIE0001_00150	1227457.C451_14785	6.54e-305	846	COG0589@1|root,COG2116@1|root,arCOG00449@2157|Archaea,arCOG03454@2157|Archaea,2XU8B@28890|Euryarchaeota,23SVE@183963|Halobacteria	183963|Halobacteria	PT	COG2116 Formate nitrite family of transporters	-	-	-	ko:K21990	-	-	-	-	ko00000	1.A.16.4	-	-	Form_Nir_trans,Usp
HCO_VIE0001_00151	1197130.BAFM01000011_gene2054	3.6e-189	530	COG1957@1|root,arCOG04558@2157|Archaea,2XU3C@28890|Euryarchaeota,23TY3@183963|Halobacteria	183963|Halobacteria	F	COG1957 Inosine-uridine nucleoside N-ribohydrolase	iunH2	-	3.2.2.1	ko:K01239	ko00230,ko00760,ko01100,map00230,map00760,map01100	-	R01245,R01273,R01677,R01770,R02143	RC00033,RC00063,RC00122,RC00318,RC00485	ko00000,ko00001,ko01000	-	-	-	IU_nuc_hydro
HCO_VIE0001_00153	1197130.BAFM01000011_gene2051	1.76e-122	351	arCOG08099@1|root,arCOG08099@2157|Archaea,2XTZD@28890|Euryarchaeota,23S2K@183963|Halobacteria	183963|Halobacteria	-	-	-	-	-	-	-	-	-	-	-	-	-	-	-
HCO_VIE0001_00154	1197130.BAFM01000011_gene2050	6.46e-110	321	COG3363@1|root,arCOG04727@2157|Archaea,2XTEV@28890|Euryarchaeota,23UC9@183963|Halobacteria	183963|Halobacteria	F	Catalyzes the cyclization of 5-formylamidoimidazole-4- carboxamide ribonucleotide to IMP	purO	-	3.5.4.10	ko:K11176	ko00230,ko01100,ko01110,ko01130,map00230,map01100,map01110,map01130	M00048	R01127	RC00456	ko00000,ko00001,ko00002,ko01000	-	-	-	IMP_cyclohyd
HCO_VIE0001_00155	1197130.BAFM01000011_gene2049	3.34e-138	392	COG0639@1|root,arCOG01143@2157|Archaea,2XUDG@28890|Euryarchaeota,23TZJ@183963|Halobacteria	183963|Halobacteria	T	COG0639 Diadenosine tetraphosphatase and related serine threonine protein phosphatases	rad24	-	-	-	-	-	-	-	-	-	-	-	Metallophos_2
HCO_VIE0001_00156	1197130.BAFM01000011_gene2048	2.56e-254	701	COG0527@1|root,arCOG00861@2157|Archaea,2XTJ0@28890|Euryarchaeota,23SZ1@183963|Halobacteria	183963|Halobacteria	E	Belongs to the aspartokinase family	lysC	-	2.7.2.4	ko:K00928	ko00260,ko00261,ko00270,ko00300,ko01100,ko01110,ko01120,ko01130,ko01210,ko01230,map00260,map00261,map00270,map00300,map01100,map01110,map01120,map01130,map01210,map01230	M00016,M00017,M00018,M00033,M00525,M00526,M00527	R00480	RC00002,RC00043	ko00000,ko00001,ko00002,ko01000	-	-	-	AA_kinase,ACT_7
HCO_VIE0001_00157	1197130.BAFM01000011_gene2047	3.58e-71	216	arCOG04728@1|root,arCOG04728@2157|Archaea,2XYSP@28890|Euryarchaeota,23WPG@183963|Halobacteria	183963|Halobacteria	-	-	-	-	-	-	-	-	-	-	-	-	-	-	-
HCO_VIE0001_00159	406552.NJ7G_0949	6.26e-224	627	COG1301@1|root,arCOG04335@2157|Archaea,2XTU7@28890|Euryarchaeota,23THP@183963|Halobacteria	183963|Halobacteria	C	COG1301 Na H -dicarboxylate symporters	-	-	-	-	-	-	-	-	-	-	-	-	SDF
HCO_VIE0001_00160	1197130.BAFM01000011_gene2026	0	902	COG1311@1|root,arCOG04455@2157|Archaea,2XSUG@28890|Euryarchaeota,23U2P@183963|Halobacteria	183963|Halobacteria	L	Possesses two activities a DNA synthesis (polymerase) and an exonucleolytic activity that degrades single-stranded DNA in the 3' to 5' direction. Has a template-primer preference which is characteristic of a replicative DNA polymerase	polB	-	2.7.7.7	ko:K02323	ko00230,ko00240,ko01100,ko03030,map00230,map00240,map01100,map03030	M00264	R00375,R00376,R00377,R00378	RC02795	ko00000,ko00001,ko00002,ko01000,ko03032	-	-	-	DNA_pol_E_B,Metallophos_2
HCO_VIE0001_00161	1197130.BAFM01000011_gene2027	8.08e-130	378	COG0681@1|root,arCOG01739@2157|Archaea,2XU45@28890|Euryarchaeota,23U0G@183963|Halobacteria	183963|Halobacteria	U	COG0681 Signal peptidase I	sec11	-	3.4.21.89	ko:K13280	ko03060,map03060	-	-	-	ko00000,ko00001,ko01000,ko01002	-	-	-	Peptidase_S24
HCO_VIE0001_00162	1197130.BAFM01000011_gene2028	0	888	COG1474@1|root,arCOG00467@2157|Archaea,2XU73@28890|Euryarchaeota,23S7S@183963|Halobacteria	183963|Halobacteria	L	Involved in regulation of DNA replication	orc1	-	-	ko:K10725	-	-	-	-	ko00000,ko03032	-	-	-	AAA,AAA_16,Cdc6_C
HCO_VIE0001_00163	1197130.BAFM01000011_gene2032	2.9e-138	392	COG1100@1|root,arCOG00354@2157|Archaea,2XT36@28890|Euryarchaeota,23SPW@183963|Halobacteria	183963|Halobacteria	S	COG1100 GTPase SAR1 and related small G proteins	oapA	-	-	ko:K06883	-	-	-	-	ko00000	-	-	-	MMR_HSR1
HCO_VIE0001_00164	1197130.BAFM01000011_gene2033	2.25e-85	253	COG3365@1|root,arCOG04416@2157|Archaea,2XX2F@28890|Euryarchaeota,23VN2@183963|Halobacteria	183963|Halobacteria	S	protein conserved in archaea	oapB	-	-	ko:K09743	-	-	-	-	ko00000	-	-	-	DUF2073
HCO_VIE0001_00165	1197130.BAFM01000011_gene2034	1.37e-51	174	COG3364@1|root,arCOG04417@2157|Archaea,2XU3V@28890|Euryarchaeota,23VTC@183963|Halobacteria	183963|Halobacteria	CP	COG3364 Zn-ribbon containing protein	oapC	-	-	ko:K07163	-	-	-	-	ko00000	-	-	-	DUF2072
HCO_VIE0001_00166	1197130.BAFM01000011_gene1969	1.68e-24	92	COG1552@1|root,arCOG04049@2157|Archaea,2Y177@28890|Euryarchaeota,23XJW@183963|Halobacteria	183963|Halobacteria	J	Belongs to the eukaryotic ribosomal protein eL40 family	rpl40e	-	-	ko:K02927	ko03010,map03010	M00177,M00179	-	-	br01610,ko00000,ko00001,ko00002,ko03011	-	-	-	Ribosomal_L40e
HCO_VIE0001_00167	1197130.BAFM01000011_gene1970	3.89e-102	298	COG2042@1|root,arCOG04733@2157|Archaea,2XVBD@28890|Euryarchaeota,23TJI@183963|Halobacteria	183963|Halobacteria	S	pre-rRNA processing protein involved in ribosome biogenesis	-	-	-	ko:K09140	-	-	-	-	ko00000,ko03009	-	-	-	RLI,Ribo_biogen_C
HCO_VIE0001_00168	1197130.BAFM01000011_gene1971	9.91e-208	575	COG0039@1|root,arCOG00246@2157|Archaea,2XTQ0@28890|Euryarchaeota,23SVQ@183963|Halobacteria	183963|Halobacteria	C	Belongs to the LDH MDH superfamily	mdh	-	1.1.1.37	ko:K00024	ko00020,ko00270,ko00620,ko00630,ko00680,ko00710,ko00720,ko01100,ko01110,ko01120,ko01130,ko01200,map00020,map00270,map00620,map00630,map00680,map00710,map00720,map01100,map01110,map01120,map01130,map01200	M00009,M00011,M00012,M00168,M00173,M00346,M00374,M00620,M00740	R00342,R07136	RC00031	ko00000,ko00001,ko00002,ko01000	-	-	-	Ldh_1_C,Ldh_1_N
HCO_VIE0001_00169	1197130.BAFM01000011_gene2024	0	1294	COG0556@1|root,arCOG04748@2157|Archaea,2XTM8@28890|Euryarchaeota,23S57@183963|Halobacteria	183963|Halobacteria	L	damaged site, the DNA wraps around one UvrB monomer. DNA wrap is dependent on ATP binding by UvrB and probably causes local melting of the DNA helix, facilitating insertion of UvrB beta-hairpin between the DNA strands. Then UvrB probes one DNA strand for the presence of a lesion. If a lesion is found the UvrA subunits dissociate and the UvrB-DNA preincision complex is formed. This complex is subs…	uvrB	-	-	ko:K03702	ko03420,map03420	-	-	-	ko00000,ko00001,ko03400	-	-	-	Helicase_C,ResIII,UVR,UvrB
HCO_VIE0001_00170	931277.C448_00085	1.03e-20	89	arCOG13160@1|root,arCOG13160@2157|Archaea,2Y1QH@28890|Euryarchaeota,23YXG@183963|Halobacteria	183963|Halobacteria	-	-	-	-	-	-	-	-	-	-	-	-	-	-	-
HCO_VIE0001_00171	1197130.BAFM01000011_gene2017	0	1010	COG0322@1|root,arCOG04753@2157|Archaea,2XTH1@28890|Euryarchaeota,23SUY@183963|Halobacteria	183963|Halobacteria	L	The UvrABC repair system catalyzes the recognition and processing of DNA lesions. UvrC both incises the 5' and 3' sides of the lesion. The N-terminal half is responsible for the 3' incision and the C-terminal half is responsible for the 5' incision	uvrC	-	-	ko:K03703	ko03420,map03420	-	-	-	ko00000,ko00001,ko03400	-	-	-	GIY-YIG,HHH,HHH_5,UVR,UvrC_HhH_N
HCO_VIE0001_00172	1197130.BAFM01000011_gene2016	4.7e-145	424	arCOG00381@1|root,arCOG07561@1|root,arCOG00381@2157|Archaea,arCOG07561@2157|Archaea,2XXXE@28890|Euryarchaeota,23WG3@183963|Halobacteria	183963|Halobacteria	K	membrane-associated protein domain	-	-	-	-	-	-	-	-	-	-	-	-	HTH_IclR
HCO_VIE0001_00174	1197130.BAFM01000011_gene2014	0	1233	COG0272@1|root,arCOG04754@2157|Archaea,2XTQT@28890|Euryarchaeota,23S29@183963|Halobacteria	183963|Halobacteria	L	DNA ligase that catalyzes the formation of phosphodiester linkages between 5'-phosphoryl and 3'-hydroxyl groups in double-stranded DNA using NAD as a coenzyme and as the energy source for the reaction. It is essential for DNA replication and repair of damaged DNA	ligA	-	6.5.1.2	ko:K01972	ko03030,ko03410,ko03420,ko03430,map03030,map03410,map03420,map03430	-	R00382	RC00005	ko00000,ko00001,ko01000,ko03032,ko03400	-	-	-	BRCT,DNA_ligase_OB,DNA_ligase_ZBD,DNA_ligase_aden,HHH_2,HHH_5
HCO_VIE0001_00175	797209.ZOD2009_13676	4.06e-116	339	arCOG01792@1|root,arCOG01792@2157|Archaea,2XW3X@28890|Euryarchaeota,23UVX@183963|Halobacteria	183963|Halobacteria	Q	COG0500 SAM-dependent methyltransferases	-	-	-	-	-	-	-	-	-	-	-	-	Methyltransf_11
HCO_VIE0001_00176	1197130.BAFM01000011_gene2012	1.73e-253	698	COG0075@1|root,arCOG00082@2157|Archaea,2XTWU@28890|Euryarchaeota,23STX@183963|Halobacteria	183963|Halobacteria	E	Serine-pyruvate aminotransferase archaeal aspartate aminotransferase	agxT	-	-	-	-	-	-	-	-	-	-	-	Aminotran_5
HCO_VIE0001_00177	1197130.BAFM01000011_gene2011	1.59e-74	226	28I4J@1|root,2N657@2157|Archaea,2Y5NC@28890|Euryarchaeota,24092@183963|Halobacteria	183963|Halobacteria	-	-	-	-	-	-	-	-	-	-	-	-	-	-	-
HCO_VIE0001_00178	1197130.BAFM01000011_gene2009	2.33e-303	828	COG2873@1|root,arCOG00061@2157|Archaea,2XSWM@28890|Euryarchaeota,23TNE@183963|Halobacteria	183963|Halobacteria	E	COG2873 O-acetylhomoserine sulfhydrylase	metY1	-	2.5.1.49	ko:K01740	ko00270,ko01100,map00270,map01100	-	R01287,R04859	RC00020,RC02821,RC02848	ko00000,ko00001,ko01000	-	-	-	Cys_Met_Meta_PP
HCO_VIE0001_00179	1197130.BAFM01000011_gene2008	6.78e-278	763	COG2021@1|root,arCOG00627@2157|Archaea,2XTYY@28890|Euryarchaeota,23SBX@183963|Halobacteria	183963|Halobacteria	E	Transfers an acetyl group from acetyl-CoA to L- homoserine, forming acetyl-L-homoserine	metXA	-	2.3.1.31	ko:K00641	ko00270,ko01100,ko01130,map00270,map01100,map01130	-	R01776	RC00004,RC00041	ko00000,ko00001,ko01000	-	-	-	Abhydrolase_1
HCO_VIE0001_00181	1197130.BAFM01000011_gene2007	2.45e-128	367	COG0560@1|root,arCOG01158@2157|Archaea,2XT0C@28890|Euryarchaeota,23T8U@183963|Halobacteria	183963|Halobacteria	E	phosphoserine phosphatase	serB	-	3.1.3.3	ko:K01079	ko00260,ko00680,ko01100,ko01120,ko01130,ko01200,ko01230,map00260,map00680,map01100,map01120,map01130,map01200,map01230	M00020	R00582	RC00017	ko00000,ko00001,ko00002,ko01000,ko01009	-	-	-	HAD
HCO_VIE0001_00182	1197130.BAFM01000011_gene2006	0	1037	2C7ZT@1|root,2N5R3@2157|Archaea,2Y34N@28890|Euryarchaeota,23ZAX@183963|Halobacteria	183963|Halobacteria	-	-	-	-	-	-	-	-	-	-	-	-	-	-	-
HCO_VIE0001_00184	1197130.BAFM01000011_gene2004	0	965	COG0111@1|root,arCOG01754@2157|Archaea,2XU9V@28890|Euryarchaeota,23S5I@183963|Halobacteria	183963|Halobacteria	E	Belongs to the D-isomer specific 2-hydroxyacid dehydrogenase family	serA1	-	1.1.1.399,1.1.1.95	ko:K00058	ko00260,ko00680,ko01100,ko01120,ko01130,ko01200,ko01230,map00260,map00680,map01100,map01120,map01130,map01200,map01230	M00020	R01513	RC00031	ko00000,ko00001,ko00002,ko01000,ko04147	-	-	-	2-Hacid_dh,2-Hacid_dh_C,ACT
HCO_VIE0001_00186	926690.KE386573_gene250	3.42e-20	94	COG1266@1|root,arCOG02766@2157|Archaea,2XU5W@28890|Euryarchaeota,23TD8@183963|Halobacteria	183963|Halobacteria	S	metal-dependent membrane protease	-	-	-	ko:K07052	-	-	-	-	ko00000	-	-	-	Abi
HCO_VIE0001_00187	1197130.BAFM01000011_gene2002	7.09e-276	758	COG0498@1|root,arCOG01434@2157|Archaea,2XT84@28890|Euryarchaeota,23SU7@183963|Halobacteria	183963|Halobacteria	E	Catalyzes the gamma-elimination of phosphate from L- phosphohomoserine and the beta-addition of water to produce L- threonine	thrC1	-	4.2.3.1	ko:K01733	ko00260,ko00750,ko01100,ko01110,ko01120,ko01230,map00260,map00750,map01100,map01110,map01120,map01230	M00018	R01466,R05086	RC00017,RC00526	ko00000,ko00001,ko00002,ko01000	-	-	-	PALP
HCO_VIE0001_00188	1197130.BAFM01000011_gene2001	7.12e-171	489	COG0265@1|root,arCOG02833@2157|Archaea,2XT7Y@28890|Euryarchaeota,23SJ4@183963|Halobacteria	183963|Halobacteria	O	COG0265 Trypsin-like serine proteases, typically periplasmic, contain C-terminal PDZ domain	-	-	-	-	-	-	-	-	-	-	-	-	PDZ_2,Trypsin_2
HCO_VIE0001_00189	1197130.BAFM01000011_gene2000	8.02e-84	248	COG3355@1|root,arCOG02242@2157|Archaea,2XY1Y@28890|Euryarchaeota,23W71@183963|Halobacteria	183963|Halobacteria	K	Transcriptional regulator	-	-	-	-	-	-	-	-	-	-	-	-	TrmB
HCO_VIE0001_00190	1197130.BAFM01000011_gene1999	2.37e-48	160	arCOG06357@1|root,arCOG06357@2157|Archaea,2XZ2X@28890|Euryarchaeota,23WY7@183963|Halobacteria	183963|Halobacteria	-	-	-	-	-	-	-	-	-	-	-	-	-	-	-
HCO_VIE0001_00191	1197130.BAFM01000011_gene1998	5.16e-57	178	arCOG08127@1|root,arCOG08175@2157|Archaea,2Y0AQ@28890|Euryarchaeota,23Y6M@183963|Halobacteria	183963|Halobacteria	-	-	-	-	-	-	-	-	-	-	-	-	-	-	-
HCO_VIE0001_00192	1197130.BAFM01000011_gene1997	3.69e-59	182	COG0640@1|root,arCOG00731@2157|Archaea,2XYSK@28890|Euryarchaeota,23WPS@183963|Halobacteria	183963|Halobacteria	K	transcriptional regulators	-	-	-	-	-	-	-	-	-	-	-	-	HTH_20,HTH_5
HCO_VIE0001_00194	1197130.BAFM01000011_gene1996	2.69e-297	815	arCOG08948@1|root,arCOG08948@2157|Archaea	2157|Archaea	S	Ferritin-like domain	-	-	-	-	-	-	-	-	-	-	-	-	Ferritin_2
HCO_VIE0001_00195	1197130.BAFM01000011_gene1995	1.54e-195	544	COG0448@1|root,arCOG00912@2157|Archaea,2XTI4@28890|Euryarchaeota,23SGC@183963|Halobacteria	183963|Halobacteria	E	Belongs to the ATCase OTCase family	argF	-	2.1.3.3	ko:K00611	ko00220,ko01100,ko01110,ko01130,ko01230,map00220,map01100,map01110,map01130,map01230	M00029,M00844	R01398	RC00096	ko00000,ko00001,ko00002,ko01000	-	-	-	OTCace,OTCace_N
HCO_VIE0001_00196	1197130.BAFM01000011_gene1994	2.06e-238	657	COG0624@1|root,arCOG01107@2157|Archaea,2XTRT@28890|Euryarchaeota,23TAC@183963|Halobacteria	183963|Halobacteria	E	Catalyzes the release of L-lysine from LysW -gamma-L- lysine and the release of L-ornithine from LysW -L-ornithine	lysK	-	-	ko:K05831	ko00220,ko00300,ko01100,ko01210,ko01230,map00220,map00300,map01100,map01210,map01230	M00031,M00763	R09779,R10933	RC00064,RC00090	ko00000,ko00001,ko00002	-	-	-	M20_dimer,Peptidase_M20
HCO_VIE0001_00197	1197130.BAFM01000011_gene1993	2.57e-254	699	COG4992@1|root,arCOG00914@2157|Archaea,2XTKV@28890|Euryarchaeota,23SRK@183963|Halobacteria	183963|Halobacteria	E	Belongs to the class-III pyridoxal-phosphate-dependent aminotransferase family	lysJ	-	-	ko:K05830	ko00220,ko00300,ko01100,ko01110,ko01130,ko01210,ko01230,map00220,map00300,map01100,map01110,map01130,map01210,map01230	M00031,M00763	R09778,R10932	RC00006,RC00062	ko00000,ko00001,ko00002,ko01000,ko01007	-	-	-	Aminotran_3
HCO_VIE0001_00198	1197130.BAFM01000011_gene1992	1.51e-178	499	COG0548@1|root,arCOG00862@2157|Archaea,2XTW9@28890|Euryarchaeota,23SW3@183963|Halobacteria	183963|Halobacteria	E	Involved in both the arginine and lysine biosynthetic pathways. Phosphorylates the LysW-bound precursors glutamate (for arginine biosynthesis), respectively alpha-aminoadipate (for lysine biosynthesis)	lysZ	-	-	ko:K05828	ko00220,ko00300,ko01100,ko01110,ko01210,ko01230,map00220,map00300,map01100,map01110,map01210,map01230	M00031,M00763	R09776,R10930	RC00002,RC00043	ko00000,ko00001,ko00002,ko01000	-	-	-	AA_kinase
HCO_VIE0001_00199	1197130.BAFM01000011_gene1991	9.37e-233	642	COG0002@1|root,arCOG00495@2157|Archaea,2XTC1@28890|Euryarchaeota,23T5J@183963|Halobacteria	183963|Halobacteria	E	Belongs to the NAGSA dehydrogenase family. Type 1 subfamily. LysY sub-subfamily	argC	-	-	ko:K05829	ko00220,ko00300,ko01100,ko01110,ko01210,ko01230,map00220,map00300,map01100,map01110,map01210,map01230	M00031,M00763	R09777,R10931	RC00684	ko00000,ko00001,ko00002,ko01000	-	-	-	Semialdhyde_dh,Semialdhyde_dhC
HCO_VIE0001_00200	1197130.BAFM01000011_gene1990	3.86e-205	568	COG0189@1|root,arCOG01589@2157|Archaea,2XT8Z@28890|Euryarchaeota,23T5T@183963|Halobacteria	183963|Halobacteria	H	COG0189 Glutathione synthase Ribosomal protein S6 modification enzyme (glutaminyl transferase)	argX	-	6.3.2.43	ko:K05827	ko00300,ko01100,ko01210,ko01230,map00300,map01100,map01210,map01230	M00031	R09775	RC00064,RC00090	ko00000,ko00001,ko00002,ko01000	-	-	-	RimK
HCO_VIE0001_00201	1197130.BAFM01000011_gene1989	1.61e-33	115	arCOG01588@1|root,arCOG01588@2157|Archaea,2XZWS@28890|Euryarchaeota,23XIE@183963|Halobacteria	183963|Halobacteria	E	lysine biosynthesis protein LysW	argW	-	-	ko:K05826	-	M00031,M00763	-	-	ko00000,ko00001,ko00002	-	-	-	-
HCO_VIE0001_00202	1197130.BAFM01000011_gene1988	1.67e-297	817	COG0165@1|root,arCOG01748@2157|Archaea,2XUWS@28890|Euryarchaeota,23SD3@183963|Halobacteria	183963|Halobacteria	E	argininosuccinate lyase	argH	-	4.3.2.1	ko:K01755	ko00220,ko00250,ko01100,ko01110,ko01130,ko01230,map00220,map00250,map01100,map01110,map01130,map01230	M00029,M00844,M00845	R01086	RC00445,RC00447	ko00000,ko00001,ko00002,ko01000,ko04147	-	-	-	ASL_C2,Lyase_1
HCO_VIE0001_00203	1197130.BAFM01000011_gene1987	1.01e-285	784	COG0137@1|root,arCOG00112@2157|Archaea,2XU8K@28890|Euryarchaeota,23SPK@183963|Halobacteria	183963|Halobacteria	E	Belongs to the argininosuccinate synthase family. Type 1 subfamily	argG	-	6.3.4.5	ko:K01940	ko00220,ko00250,ko01100,ko01110,ko01130,ko01230,ko05418,map00220,map00250,map01100,map01110,map01130,map01230,map05418	M00029,M00844,M00845	R01954	RC00380,RC00629	ko00000,ko00001,ko00002,ko01000,ko04147	-	-	-	Arginosuc_synth
HCO_VIE0001_00204	1197130.BAFM01000011_gene1986	9.34e-103	299	arCOG01738@1|root,arCOG01738@2157|Archaea,2XXYD@28890|Euryarchaeota,23W57@183963|Halobacteria	183963|Halobacteria	S	COG1514 2'-5' RNA ligase	-	-	-	-	-	-	-	-	-	-	-	-	2_5_RNA_ligase2
HCO_VIE0001_00205	1197130.BAFM01000011_gene1985	1.45e-27	100	arCOG06331@1|root,arCOG06331@2157|Archaea,2Y1VJ@28890|Euryarchaeota,23YKD@183963|Halobacteria	183963|Halobacteria	-	-	-	-	-	-	-	-	-	-	-	-	-	-	-
HCO_VIE0001_00206	1197130.BAFM01000011_gene1984	3.62e-62	195	arCOG06421@1|root,arCOG06421@2157|Archaea,2Y0H4@28890|Euryarchaeota,23XR8@183963|Halobacteria	183963|Halobacteria	-	-	-	-	-	-	-	-	-	-	-	-	-	-	-
HCO_VIE0001_00207	1197130.BAFM01000011_gene1983	2.23e-298	816	COG4608@1|root,arCOG00184@2157|Archaea,2Y5BH@28890|Euryarchaeota,23RZG@183963|Halobacteria	183963|Halobacteria	E	COG4608 ABC-type oligopeptide transport system, ATPase component	ykfD	-	-	ko:K02032	ko02024,map02024	M00239	-	-	ko00000,ko00001,ko00002,ko02000	3.A.1.5	-	-	ABC_tran,oligo_HPY
HCO_VIE0001_00208	1197130.BAFM01000011_gene1982	3.63e-260	717	COG0444@1|root,arCOG00181@2157|Archaea,2XSTM@28890|Euryarchaeota,23SR3@183963|Halobacteria	183963|Halobacteria	E	COG0444 ABC-type dipeptide oligopeptide nickel transport system, ATPase component	-	-	-	ko:K02031	ko02024,map02024	M00239	-	-	ko00000,ko00001,ko00002,ko02000	3.A.1.5	-	-	ABC_tran,oligo_HPY
HCO_VIE0001_00209	1197130.BAFM01000011_gene1981	6.92e-300	822	COG1173@1|root,arCOG00748@2157|Archaea,2XT5K@28890|Euryarchaeota,23SVF@183963|Halobacteria	183963|Halobacteria	P	COG1173 ABC-type dipeptide oligopeptide nickel transport systems, permease components	dppC2	-	-	ko:K02034	ko02024,map02024	M00239	-	-	ko00000,ko00001,ko00002,ko02000	3.A.1.5	-	-	BPD_transp_1,OppC_N
HCO_VIE0001_00210	1197130.BAFM01000011_gene1980	2.11e-221	613	COG0601@1|root,arCOG00751@2157|Archaea,2XT4M@28890|Euryarchaeota,23TJ9@183963|Halobacteria	183963|Halobacteria	P	COG0601 ABC-type dipeptide oligopeptide nickel transport systems, permease components	-	-	-	ko:K02033	ko02024,map02024	M00239	-	-	ko00000,ko00001,ko00002,ko02000	3.A.1.5	-	-	BPD_transp_1
HCO_VIE0001_00211	1197130.BAFM01000011_gene1979	0	937	COG0747@1|root,arCOG01534@2157|Archaea,2XTQD@28890|Euryarchaeota,23S8V@183963|Halobacteria	183963|Halobacteria	E	ABC-type dipeptide transport system, periplasmic component	dppA	-	-	ko:K02035	ko02024,map02024	M00239	-	-	ko00000,ko00001,ko00002,ko02000	3.A.1.5	-	-	SBP_bac_5,TAT_signal
HCO_VIE0001_00212	1197130.BAFM01000011_gene1978	2.46e-108	313	arCOG02978@1|root,arCOG02978@2157|Archaea,2XYFZ@28890|Euryarchaeota,23WIM@183963|Halobacteria	183963|Halobacteria	-	-	-	-	-	-	-	-	-	-	-	-	-	-	-
HCO_VIE0001_00213	1197130.BAFM01000011_gene1977	1.03e-183	513	COG0517@1|root,arCOG00600@2157|Archaea,2XU4J@28890|Euryarchaeota,23SPE@183963|Halobacteria	183963|Halobacteria	S	COG0517 FOG CBS domain	cbs2	-	-	-	-	-	-	-	-	-	-	-	CBS
HCO_VIE0001_00214	1197130.BAFM01000011_gene1976	0	1106	COG0423@1|root,arCOG00405@2157|Archaea,2XSZK@28890|Euryarchaeota,23T48@183963|Halobacteria	183963|Halobacteria	J	COG0423 Glycyl-tRNA synthetase (class II)	glyS	-	6.1.1.14	ko:K01880	ko00970,map00970	M00359,M00360	R03654	RC00055,RC00523	ko00000,ko00001,ko00002,ko01000,ko01007,ko03016,ko03029	-	-	-	HGTP_anticodon,tRNA-synt_2b
HCO_VIE0001_00215	1197130.BAFM01000011_gene1975	4.45e-104	304	arCOG01881@1|root,arCOG01881@2157|Archaea,2XVW7@28890|Euryarchaeota,23TXZ@183963|Halobacteria	183963|Halobacteria	I	COG0170 Dolichol kinase	-	-	-	-	-	-	-	-	-	-	-	-	-
HCO_VIE0001_00217	1197130.BAFM01000011_gene1974	0	1426	COG1111@1|root,arCOG00872@2157|Archaea,2XTBV@28890|Euryarchaeota,23S0J@183963|Halobacteria	183963|Halobacteria	L	COG1111 ERCC4-like helicases	hef	-	-	ko:K10896	ko03460,map03460	M00413	-	-	ko00000,ko00001,ko00002,ko03400	-	-	-	DEAD,ERCC4,HHH_2,HHH_5,Helicase_C
HCO_VIE0001_00218	1197130.BAFM01000011_gene1973	8.92e-80	238	28I0J@1|root,2N614@2157|Archaea,2Y55N@28890|Euryarchaeota,240HU@183963|Halobacteria	183963|Halobacteria	-	-	-	-	-	-	-	-	-	-	-	-	-	-	-
HCO_VIE0001_00219	1197130.BAFM01000011_gene1972	3.39e-105	309	COG1645@1|root,arCOG00578@2157|Archaea,2XX8T@28890|Euryarchaeota,23VK5@183963|Halobacteria	183963|Halobacteria	S	Zn-finger containing protein	-	-	-	-	-	-	-	-	-	-	-	-	Auto_anti-p27
HCO_VIE0001_00220	1197130.BAFM01000011_gene2045	3.62e-128	366	arCOG04687@1|root,arCOG04687@2157|Archaea,2XUB4@28890|Euryarchaeota,23UHM@183963|Halobacteria	183963|Halobacteria	-	-	-	-	-	-	-	-	-	-	-	-	-	-	-
HCO_VIE0001_00221	1197130.BAFM01000011_gene2044	2.26e-208	575	COG2897@1|root,arCOG02019@2157|Archaea,2XT2C@28890|Euryarchaeota,23THW@183963|Halobacteria	183963|Halobacteria	P	COG2897 Rhodanese-related sulfurtransferase	-	-	2.8.1.1,2.8.1.2	ko:K01011	ko00270,ko00920,ko01100,ko01120,ko04122,map00270,map00920,map01100,map01120,map04122	-	R01931,R03105,R03106	RC00214	ko00000,ko00001,ko01000	-	-	-	Rhodanese
HCO_VIE0001_00222	1197130.BAFM01000011_gene2043	3.22e-213	588	COG2897@1|root,arCOG02019@2157|Archaea,2XT2C@28890|Euryarchaeota,23THW@183963|Halobacteria	183963|Halobacteria	P	COG2897 Rhodanese-related sulfurtransferase	-	-	2.8.1.1,2.8.1.2	ko:K01011	ko00270,ko00920,ko01100,ko01120,ko04122,map00270,map00920,map01100,map01120,map04122	-	R01931,R03105,R03106	RC00214	ko00000,ko00001,ko01000	-	-	-	Rhodanese
HCO_VIE0001_00223	1197130.BAFM01000011_gene2042	4.21e-158	446	COG2897@1|root,arCOG02019@2157|Archaea,2XT4J@28890|Euryarchaeota,23SQ2@183963|Halobacteria	183963|Halobacteria	P	COG2897 Rhodanese-related sulfurtransferase	tssA2	-	2.8.1.1,2.8.1.2	ko:K01011	ko00270,ko00920,ko01100,ko01120,ko04122,map00270,map00920,map01100,map01120,map04122	-	R01931,R03105,R03106	RC00214	ko00000,ko00001,ko01000	-	-	-	Rhodanese
HCO_VIE0001_00224	1197130.BAFM01000011_gene2041	7.99e-146	412	COG3413@1|root,arCOG02280@2157|Archaea,2XTUH@28890|Euryarchaeota,23T2Y@183963|Halobacteria	183963|Halobacteria	K	DNA binding protein	-	-	-	-	-	-	-	-	-	-	-	-	BAT,HTH_10
HCO_VIE0001_00225	1071085.KK033114_gene1077	0.000155	44.3	COG0701@1|root,arCOG02712@2157|Archaea,2XU5I@28890|Euryarchaeota,23T00@183963|Halobacteria	183963|Halobacteria	S	metal ion permease	-	-	-	ko:K07089	-	-	-	-	ko00000	-	-	-	ArsP_1,YHS
HCO_VIE0001_00226	1197130.BAFM01000011_gene2039	2.21e-155	436	arCOG01781@1|root,arCOG01781@2157|Archaea,2XSY0@28890|Euryarchaeota,23RWZ@183963|Halobacteria	183963|Halobacteria	Q	COG0500 SAM-dependent methyltransferases	scm	-	-	-	-	-	-	-	-	-	-	-	Methyltransf_11
HCO_VIE0001_00227	1197130.BAFM01000011_gene2038	8.3e-85	251	COG4711@1|root,arCOG03887@2157|Archaea,2XY24@28890|Euryarchaeota,23W3Z@183963|Halobacteria	183963|Halobacteria	S	membrane	-	-	-	-	-	-	-	-	-	-	-	-	DUF2391
HCO_VIE0001_00228	1197130.BAFM01000011_gene2037	5.68e-119	342	arCOG02453@1|root,arCOG02453@2157|Archaea,2XT9J@28890|Euryarchaeota,23T50@183963|Halobacteria	183963|Halobacteria	-	-	-	-	-	-	-	-	-	-	-	-	-	-	ATPase
HCO_VIE0001_00229	1132509.C447_04727	3.92e-293	806	COG1404@1|root,arCOG00702@2157|Archaea,2XT8S@28890|Euryarchaeota,23SZG@183963|Halobacteria	183963|Halobacteria	O	Belongs to the peptidase S8 family	-	-	-	-	-	-	-	-	-	-	-	-	Peptidase_S8
HCO_VIE0001_00231	1227457.C451_05905	6.51e-290	795	arCOG04499@1|root,arCOG04499@2157|Archaea,2XVTH@28890|Euryarchaeota,23SU1@183963|Halobacteria	183963|Halobacteria	-	-	-	-	-	-	-	-	-	-	-	-	-	-	-
HCO_VIE0001_00232	1197130.BAFM01000011_gene2036	1.2e-165	465	arCOG04737@1|root,arCOG04737@2157|Archaea,2XSX7@28890|Euryarchaeota,23T9S@183963|Halobacteria	183963|Halobacteria	-	-	-	-	-	-	-	-	-	-	-	-	-	-	-
HCO_VIE0001_00234	1197130.BAFM01000011_gene1968	3.41e-132	376	COG0491@1|root,arCOG00504@2157|Archaea,2XSTI@28890|Euryarchaeota,23T9B@183963|Halobacteria	183963|Halobacteria	S	COG0491 Zn-dependent hydrolases, including glyoxylases	fprA	-	3.1.2.6	ko:K01069	ko00620,map00620	-	R01736	RC00004,RC00137	ko00000,ko00001,ko01000	-	-	-	Lactamase_B
HCO_VIE0001_00235	1197130.BAFM01000011_gene1967	1.03e-27	100	arCOG03011@1|root,arCOG03011@2157|Archaea,2XZSZ@28890|Euryarchaeota,23XHG@183963|Halobacteria	183963|Halobacteria	-	-	-	-	-	-	-	-	-	-	-	-	-	-	-
HCO_VIE0001_00236	1197130.BAFM01000011_gene1966	1.04e-111	323	COG1628@1|root,arCOG00928@2157|Archaea,2XXBV@28890|Euryarchaeota,23VNR@183963|Halobacteria	183963|Halobacteria	L	Belongs to the UPF0215 family	-	-	-	ko:K09120	-	-	-	-	ko00000	-	-	-	DUF99
HCO_VIE0001_00237	1197130.BAFM01000009_gene1671	5.99e-127	362	COG1573@1|root,arCOG00905@2157|Archaea,2XUVI@28890|Euryarchaeota,23RZ0@183963|Halobacteria	183963|Halobacteria	L	Uracil-DNA glycosylase	udg1	-	3.2.2.27	ko:K21929	ko03410,map03410	-	-	-	ko00000,ko00001,ko01000,ko03400	-	-	-	UDG
HCO_VIE0001_00238	1197130.BAFM01000009_gene1672	1.02e-125	362	COG0132@1|root,arCOG00100@2157|Archaea,2XWXF@28890|Euryarchaeota,23VBH@183963|Halobacteria	183963|Halobacteria	H	Catalyzes a mechanistically unusual reaction, the ATP- dependent insertion of CO2 between the N7 and N8 nitrogen atoms of 7,8-diaminopelargonic acid (DAPA) to form an ureido ring	bioD	-	6.3.3.3	ko:K01935	ko00780,ko01100,map00780,map01100	M00123,M00573,M00577	R03182	RC00868	ko00000,ko00001,ko00002,ko01000	-	-	-	AAA_26
HCO_VIE0001_00239	1197130.BAFM01000009_gene1673	1.71e-246	683	COG0156@1|root,arCOG00113@2157|Archaea,2XUFG@28890|Euryarchaeota,23TCA@183963|Halobacteria	183963|Halobacteria	E	COG0156 7-keto-8-aminopelargonate synthetase and related enzymes	bioF	-	2.3.1.47	ko:K00652	ko00780,ko01100,map00780,map01100	M00123,M00573,M00577	R03210,R10124	RC00004,RC00039,RC02725	ko00000,ko00001,ko00002,ko01000,ko01007	-	-	-	Aminotran_1_2
HCO_VIE0001_00240	1197130.BAFM01000009_gene1674	4.96e-230	637	arCOG06241@1|root,arCOG06241@2157|Archaea,2XTK7@28890|Euryarchaeota,23STW@183963|Halobacteria	183963|Halobacteria	E	COG0334 Glutamate dehydrogenase leucine dehydrogenase	-	-	-	-	-	-	-	-	-	-	-	-	-
HCO_VIE0001_00241	1197130.BAFM01000009_gene1675	6.41e-241	665	COG0502@1|root,arCOG00658@2157|Archaea,2XSXR@28890|Euryarchaeota,23SHD@183963|Halobacteria	183963|Halobacteria	H	Catalyzes the conversion of dethiobiotin (DTB) to biotin by the insertion of a sulfur atom into dethiobiotin via a radical- based mechanism	bioB	-	2.8.1.6	ko:K01012	ko00780,ko01100,map00780,map01100	M00123,M00573,M00577	R01078	RC00441	ko00000,ko00001,ko00002,ko01000	-	-	-	BATS,Radical_SAM
HCO_VIE0001_00242	1197130.BAFM01000009_gene1676	1.34e-139	397	COG0118@1|root,arCOG00089@2157|Archaea,2XTJ7@28890|Euryarchaeota,23S4N@183963|Halobacteria	183963|Halobacteria	E	IGPS catalyzes the conversion of PRFAR and glutamine to IGP, AICAR and glutamate. The HisH subunit provides the glutamine amidotransferase activity that produces the ammonia necessary to HisF for the synthesis of IGP and AICAR	hisH	-	-	ko:K02501	ko00340,ko01100,ko01110,ko01230,map00340,map01100,map01110,map01230	M00026	R04558	RC00010,RC01190,RC01943	ko00000,ko00001,ko00002,ko01000	-	-	-	GATase
HCO_VIE0001_00243	1197130.BAFM01000009_gene1678	8.81e-207	573	COG0053@1|root,arCOG01480@2157|Archaea,2XSVP@28890|Euryarchaeota,23S56@183963|Halobacteria	183963|Halobacteria	P	cation diffusion facilitator family transporter	-	-	-	-	-	-	-	-	-	-	-	-	Cation_efflux,ZT_dimer
HCO_VIE0001_00244	1197130.BAFM01000009_gene1679	0	1321	COG1199@1|root,arCOG00770@2157|Archaea,2XTH2@28890|Euryarchaeota,23SI2@183963|Halobacteria	183963|Halobacteria	L	COG1199 Rad3-related DNA helicases	rad3b	-	3.6.4.12	ko:K10844	ko03022,ko03420,map03022,map03420	M00290	-	-	ko00000,ko00001,ko00002,ko01000,ko03021,ko03400	-	-	-	DEAD_2,Helicase_C_2
HCO_VIE0001_00245	1227454.C446_12237	7.01e-18	81.6	arCOG08181@1|root,arCOG08181@2157|Archaea,2XYBC@28890|Euryarchaeota,23WIA@183963|Halobacteria	183963|Halobacteria	-	-	-	-	-	-	-	-	-	-	-	-	-	-	-
HCO_VIE0001_00246	1197130.BAFM01000009_gene1681	1.63e-39	131	COG1476@1|root,arCOG01864@2157|Archaea,2XZS8@28890|Euryarchaeota,23XJP@183963|Halobacteria	183963|Halobacteria	K	Transcriptional regulators	-	-	-	ko:K07729	-	-	-	-	ko00000,ko03000	-	-	-	HTH_3
HCO_VIE0001_00247	1132509.C447_03169	5.23e-90	275	arCOG06218@1|root,arCOG06218@2157|Archaea	2157|Archaea	-	-	-	-	-	-	-	-	-	-	-	-	-	-	GIDE
HCO_VIE0001_00248	1197130.BAFM01000009_gene1682	2.22e-93	273	COG1661@1|root,arCOG04212@2157|Archaea,2XX9D@28890|Euryarchaeota,23VIU@183963|Halobacteria	183963|Halobacteria	S	DNA-binding protein with PD1-like DNA-binding motif	-	-	-	ko:K06934	-	-	-	-	ko00000	-	-	-	DUF296
HCO_VIE0001_00249	1197130.BAFM01000009_gene1683	0	2169	COG1933@1|root,arCOG04447@2157|Archaea,2XU5S@28890|Euryarchaeota,23SG3@183963|Halobacteria	183963|Halobacteria	L	Possesses two activities a DNA synthesis (polymerase) and an exonucleolytic activity that degrades single-stranded DNA in the 3'- to 5'-direction. Has a template-primer preference which is characteristic of a replicative DNA polymerase	polC	-	2.7.7.7	ko:K02322	ko00230,ko00240,ko01100,ko03030,map00230,map00240,map01100,map03030	M00264	R00375,R00376,R00377,R00378	RC02795	ko00000,ko00001,ko00002,ko01000,ko03032	-	-	-	Intein_splicing,LAGLIDADG_3,PolC_DP2
HCO_VIE0001_00250	1132509.C447_03154	1.17e-35	124	arCOG07989@1|root,arCOG07989@2157|Archaea,2XZ9F@28890|Euryarchaeota,23WRY@183963|Halobacteria	183963|Halobacteria	C	COG1592 Rubrerythrin	-	-	-	-	-	-	-	-	-	-	-	-	-
HCO_VIE0001_00251	1197130.BAFM01000009_gene1685	2.72e-171	482	COG1893@1|root,arCOG04139@2157|Archaea,2XTBD@28890|Euryarchaeota,23T98@183963|Halobacteria	183963|Halobacteria	H	Catalyzes the NADPH-dependent reduction of ketopantoate into pantoic acid	panE	-	1.1.1.169	ko:K00077	ko00770,ko01100,ko01110,map00770,map01100,map01110	M00119	R02472	RC00726	ko00000,ko00001,ko00002,ko01000	-	-	-	ApbA,ApbA_C
HCO_VIE0001_00252	1197130.BAFM01000009_gene1686	0	963	COG3119@1|root,arCOG02787@2157|Archaea,2XUWX@28890|Euryarchaeota,23S64@183963|Halobacteria	183963|Halobacteria	P	COG3119 Arylsulfatase A and related enzymes	-	-	3.1.6.1,3.1.6.6	ko:K01130,ko:K01133	ko00140,ko00600,map00140,map00600	-	R03980,R04856	RC00128,RC00231	ko00000,ko00001,ko01000	-	-	-	Sulfatase
HCO_VIE0001_00253	1197130.BAFM01000009_gene1687	0	927	COG0025@1|root,arCOG01961@2157|Archaea,2XVSR@28890|Euryarchaeota,23SF7@183963|Halobacteria	183963|Halobacteria	P	COG0025 NhaP-type Na H and K H antiporters	-	-	-	ko:K03316	-	-	-	-	ko00000	2.A.36	-	-	Na_H_Exchanger
HCO_VIE0001_00254	1197130.BAFM01000009_gene1688	2.18e-71	216	COG0694@1|root,arCOG03026@2157|Archaea,2XXTU@28890|Euryarchaeota,23W5T@183963|Halobacteria	183963|Halobacteria	O	COG0694 Thioredoxin-like proteins and domains	-	-	-	-	-	-	-	-	-	-	-	-	NifU
HCO_VIE0001_00255	1197130.BAFM01000009_gene1689	1.03e-64	199	arCOG03029@1|root,arCOG03029@2157|Archaea,2XY6D@28890|Euryarchaeota,23W5B@183963|Halobacteria	183963|Halobacteria	-	-	-	-	-	-	-	-	-	-	-	-	-	-	-
HCO_VIE0001_00256	1197130.BAFM01000009_gene1690	5.85e-236	652	COG2309@1|root,arCOG01888@2157|Archaea,2XV8Z@28890|Euryarchaeota,23V4D@183963|Halobacteria	183963|Halobacteria	E	Thermophilic metalloprotease (M29)	-	-	-	ko:K19689	-	-	-	-	ko00000,ko01000,ko01002	-	-	-	Peptidase_M29
HCO_VIE0001_00257	1197130.BAFM01000009_gene1692	1.77e-243	671	COG2309@1|root,arCOG01888@2157|Archaea,2XSUA@28890|Euryarchaeota,23TKX@183963|Halobacteria	183963|Halobacteria	E	Leucyl aminopeptidase (Aminopeptidase T)	pepB3	-	-	ko:K19689	-	-	-	-	ko00000,ko01000,ko01002	-	-	-	Peptidase_M29
HCO_VIE0001_00258	1197130.BAFM01000009_gene1693	6.44e-147	416	COG1028@1|root,arCOG01259@2157|Archaea,2XV6B@28890|Euryarchaeota,23SBJ@183963|Halobacteria	183963|Halobacteria	I	COG1028 Dehydrogenases with different specificities (related to short-chain alcohol dehydrogenases)	-	-	-	-	-	-	-	-	-	-	-	-	adh_short
HCO_VIE0001_00260	1197130.BAFM01000009_gene1694	1.96e-115	333	COG0237@1|root,arCOG01045@2157|Archaea,2XWNJ@28890|Euryarchaeota,23V5K@183963|Halobacteria	183963|Halobacteria	H	COG0237 Dephospho-CoA kinase	coaE	-	-	-	-	-	-	-	-	-	-	-	AAA_17
HCO_VIE0001_00261	1197130.BAFM01000009_gene1695	2.51e-84	249	COG1931@1|root,arCOG01043@2157|Archaea,2XWHA@28890|Euryarchaeota,23VAH@183963|Halobacteria	183963|Halobacteria	S	Belongs to the UPF0201 family	-	-	-	ko:K09736	-	-	-	-	ko00000	-	-	-	RNA_binding
HCO_VIE0001_00262	1197130.BAFM01000009_gene1696	3.52e-253	695	COG2041@1|root,arCOG00264@2157|Archaea,2XVB4@28890|Euryarchaeota,23TED@183963|Halobacteria	183963|Halobacteria	S	COG2041 Sulfite oxidase and related enzymes	soxA1	-	-	-	-	-	-	-	-	-	-	-	Oxidored_molyb
HCO_VIE0001_00263	1197130.BAFM01000009_gene1697	4.83e-187	525	COG1525@1|root,arCOG03192@2157|Archaea,2XTIT@28890|Euryarchaeota,23RYX@183963|Halobacteria	183963|Halobacteria	L	COG1525 Micrococcal nuclease (thermonuclease) homologs	nuc	-	3.1.31.1	ko:K01174	-	-	-	-	ko00000,ko01000	-	-	-	LTD,SNase
HCO_VIE0001_00264	1197130.BAFM01000009_gene1698	2.9e-104	304	COG1824@1|root,arCOG00624@2157|Archaea,2XWHB@28890|Euryarchaeota,23V63@183963|Halobacteria	183963|Halobacteria	P	to cation transporters	mgtE1	-	-	ko:K07244	-	-	-	-	ko00000,ko02000	1.A.26.3	-	-	MgtE
HCO_VIE0001_00265	1197130.BAFM01000009_gene1699	5.95e-105	306	COG1824@1|root,arCOG00624@2157|Archaea,2XUJE@28890|Euryarchaeota,23TQJ@183963|Halobacteria	183963|Halobacteria	P	to cation transporters	mgtE2	-	-	ko:K07244	-	-	-	-	ko00000,ko02000	1.A.26.3	-	-	MgtE
HCO_VIE0001_00266	1227457.C451_10950	1.32e-63	196	arCOG02749@1|root,arCOG02749@2157|Archaea,2XYHM@28890|Euryarchaeota,23W72@183963|Halobacteria	183963|Halobacteria	K	Transcriptional regulators	-	-	-	-	-	-	-	-	-	-	-	-	MarR_2
HCO_VIE0001_00267	1227457.C451_10945	5.19e-67	204	arCOG03403@1|root,arCOG03403@2157|Archaea,2XXY1@28890|Euryarchaeota,23WCA@183963|Halobacteria	183963|Halobacteria	-	-	-	-	-	-	-	-	-	-	-	-	-	-	-
HCO_VIE0001_00268	1197130.BAFM01000009_gene1703	2.1e-306	838	COG0541@1|root,arCOG01228@2157|Archaea,2XTWX@28890|Euryarchaeota,23T57@183963|Halobacteria	183963|Halobacteria	U	Involved in targeting and insertion of nascent membrane proteins into the cytoplasmic membrane. Binds to the hydrophobic signal sequence of the ribosome-nascent chain (RNC) as it emerges from the ribosomes. The SRP-RNC complex is then targeted to the cytoplasmic membrane where it interacts with the SRP receptor FtsY	srp54	-	3.6.5.4	ko:K03106	ko02024,ko03060,ko03070,map02024,map03060,map03070	M00335	-	-	ko00000,ko00001,ko00002,ko01000,ko02044	3.A.5.1,3.A.5.2,3.A.5.7,3.A.5.8,3.A.5.9	-	-	SRP54,SRP54_N,SRP_SPB
HCO_VIE0001_00269	1197130.BAFM01000009_gene1704	1.64e-97	285	arCOG01744@1|root,arCOG01744@2157|Archaea,2XX9X@28890|Euryarchaeota,23VPY@183963|Halobacteria	183963|Halobacteria	S	membrane-bound metal-dependent	-	-	-	ko:K07038	-	-	-	-	ko00000	-	-	-	YdjM
HCO_VIE0001_00270	1197130.BAFM01000009_gene1705	1.64e-222	624	COG0552@1|root,arCOG01227@2157|Archaea,2XUBI@28890|Euryarchaeota,23SS5@183963|Halobacteria	183963|Halobacteria	U	Involved in targeting and insertion of nascent membrane proteins into the cytoplasmic membrane. Acts as a receptor for the complex formed by the signal recognition particle (SRP) and the ribosome-nascent chain (RNC)	ftsY	-	-	ko:K03110	ko02024,ko03060,ko03070,map02024,map03060,map03070	M00335	-	-	ko00000,ko00001,ko00002,ko02044	3.A.5.1,3.A.5.2,3.A.5.7	-	-	SRP54,SRP54_N
HCO_VIE0001_00271	1197130.BAFM01000009_gene1706	1.57e-36	130	COG1730@1|root,arCOG01341@2157|Archaea,2XXSZ@28890|Euryarchaeota,23W8D@183963|Halobacteria	183963|Halobacteria	O	Molecular chaperone capable of stabilizing a range of proteins. Seems to fulfill an ATP-independent, HSP70-like function in archaeal de novo protein folding	pfdA	-	-	ko:K04797	-	-	-	-	ko00000,ko03110	-	-	-	Prefoldin
HCO_VIE0001_00272	1197130.BAFM01000009_gene1707	4.74e-88	266	COG1976@1|root,arCOG04176@2157|Archaea,2XU7N@28890|Euryarchaeota,23SZE@183963|Halobacteria	183963|Halobacteria	J	Binds to the 50S ribosomal subunit and prevents its association with the 30S ribosomal subunit to form the 70S initiation complex	eif6	-	-	ko:K03264	ko03008,map03008	-	-	-	ko00000,ko00001,ko03009,ko03012	-	-	-	eIF-6
HCO_VIE0001_00273	1197130.BAFM01000009_gene1708	1.72e-54	171	COG2097@1|root,arCOG04473@2157|Archaea,2XYWX@28890|Euryarchaeota,23WWB@183963|Halobacteria	183963|Halobacteria	J	Belongs to the ribosomal protein L31e family	rpl31e	-	-	ko:K02910	ko03010,map03010	M00177,M00179	-	-	br01610,ko00000,ko00001,ko00002,ko03011	-	-	-	Ribosomal_L31e
HCO_VIE0001_00274	1132509.C447_03521	5.14e-125	365	COG0428@1|root,arCOG00576@2157|Archaea,2XTDS@28890|Euryarchaeota,23STQ@183963|Halobacteria	183963|Halobacteria	P	divalent heavy-metal cations transporter	gufA	-	-	ko:K07238	-	-	-	-	ko00000,ko02000	2.A.5.5	-	-	Zip
HCO_VIE0001_00275	1197130.BAFM01000009_gene1710	1.51e-105	307	COG1514@1|root,arCOG01736@2157|Archaea,2XZ2M@28890|Euryarchaeota,23UQZ@183963|Halobacteria	183963|Halobacteria	J	Hydrolyzes RNA 2',3'-cyclic phosphodiester to an RNA 2'- phosphomonoester	ligT	-	3.1.4.58	ko:K01975	-	-	-	-	ko00000,ko01000,ko03016	-	-	-	LigT_PEase
HCO_VIE0001_00276	1197130.BAFM01000009_gene1711	8.36e-116	341	COG0457@1|root,arCOG03032@2157|Archaea,2Y7M7@28890|Euryarchaeota,23TJM@183963|Halobacteria	183963|Halobacteria	S	COG0457 FOG TPR repeat	tpr	-	-	-	-	-	-	-	-	-	-	-	TPR_1,TPR_12,TPR_16,TPR_2,TPR_8
HCO_VIE0001_00277	1197130.BAFM01000009_gene1712	1.73e-54	171	COG2412@1|root,arCOG04051@2157|Archaea,2XYQK@28890|Euryarchaeota,23WV5@183963|Halobacteria	183963|Halobacteria	S	Protein of unknown function (DUF424)	-	-	-	ko:K09148	-	-	-	-	ko00000	-	-	-	DUF424
HCO_VIE0001_00278	1197130.BAFM01000009_gene1713	8.72e-58	179	COG4274@1|root,arCOG01119@2157|Archaea,2XZYU@28890|Euryarchaeota,23XUH@183963|Halobacteria	183963|Halobacteria	S	GYD domain	-	-	-	-	-	-	-	-	-	-	-	-	GYD
HCO_VIE0001_00279	1197130.BAFM01000009_gene1714	2.62e-23	89	arCOG10134@1|root,arCOG10134@2157|Archaea,2Y187@28890|Euryarchaeota,23YGG@183963|Halobacteria	183963|Halobacteria	-	-	-	-	-	-	-	-	-	-	-	-	-	-	-
HCO_VIE0001_00280	1197130.BAFM01000009_gene1715	1.15e-298	815	COG0520@1|root,arCOG00065@2157|Archaea,2XSYI@28890|Euryarchaeota,23T5E@183963|Halobacteria	183963|Halobacteria	E	COG0520 Selenocysteine lyase	sufS1	-	2.8.1.7,4.4.1.16	ko:K11717	ko00450,ko01100,map00450,map01100	-	R03599,R11528	RC00961,RC01789,RC02313	ko00000,ko00001,ko01000	-	-	-	Aminotran_5
HCO_VIE0001_00281	1227457.C451_19376	1.37e-66	206	COG0640@1|root,arCOG03067@2157|Archaea,2XYKP@28890|Euryarchaeota,23WJ7@183963|Halobacteria	183963|Halobacteria	K	Transcriptional regulators	-	-	-	-	-	-	-	-	-	-	-	-	HTH_20
HCO_VIE0001_00282	1227457.C451_19381	4.55e-36	124	arCOG03915@1|root,arCOG03915@2157|Archaea,2XYYS@28890|Euryarchaeota,23X38@183963|Halobacteria	183963|Halobacteria	-	-	-	-	-	-	-	-	-	-	-	-	-	-	-
HCO_VIE0001_00283	469382.Hbor_16020	0	1214	COG1033@1|root,arCOG02174@2157|Archaea,2XT5A@28890|Euryarchaeota,23SV0@183963|Halobacteria	183963|Halobacteria	L	exporters of the RND superfamily	-	-	-	-	-	-	-	-	-	-	-	-	MMPL
HCO_VIE0001_00284	1197130.BAFM01000009_gene1716	1.58e-92	270	COG0822@1|root,arCOG02077@2157|Archaea,2XX32@28890|Euryarchaeota,23VU7@183963|Halobacteria	183963|Halobacteria	C	COG0822 NifU homolog involved in Fe-S cluster formation	iscU	-	-	ko:K04488	-	-	-	-	ko00000	-	-	-	NifU_N
HCO_VIE0001_00285	1197130.BAFM01000009_gene1717	3.16e-235	648	COG0468@1|root,arCOG00415@2157|Archaea,2XT80@28890|Euryarchaeota,23S7K@183963|Halobacteria	183963|Halobacteria	L	Involved in DNA repair and in homologous recombination. Binds and assemble on single-stranded DNA to form a nucleoprotein filament. Hydrolyzes ATP in a ssDNA-dependent manner and promotes DNA strand exchange between homologous DNA molecules	radA	-	-	ko:K04483	-	-	-	-	ko00000,ko03400	-	-	-	HHH_5,Rad51
HCO_VIE0001_00286	1070774.J07HN4v3_00446	1.26e-81	249	COG2119@1|root,arCOG03458@2157|Archaea,2XTUZ@28890|Euryarchaeota,23U7A@183963|Halobacteria	183963|Halobacteria	S	membrane	-	-	-	-	-	-	-	-	-	-	-	-	UPF0016
HCO_VIE0001_00287	1197130.BAFM01000009_gene1719	5.75e-141	398	arCOG04740@1|root,arCOG04740@2157|Archaea,2XU9C@28890|Euryarchaeota,23RWV@183963|Halobacteria	183963|Halobacteria	-	-	-	-	-	-	-	-	-	-	-	-	-	-	-
HCO_VIE0001_00288	1197130.BAFM01000009_gene1720	1.79e-189	528	COG0281@1|root,arCOG01331@2157|Archaea,2XTRZ@28890|Euryarchaeota,23S4H@183963|Halobacteria	183963|Halobacteria	O	Belongs to the peptidase M48B family	htpX	-	-	ko:K03799	-	M00743	-	-	ko00000,ko00002,ko01000,ko01002	-	-	-	Peptidase_M48
HCO_VIE0001_00289	1197130.BAFM01000009_gene1721	9.63e-250	687	COG1499@1|root,arCOG04149@2157|Archaea,2XUAI@28890|Euryarchaeota,23S7X@183963|Halobacteria	183963|Halobacteria	J	NMD protein affecting ribosome stability and mRNA decay	nmd3	-	-	ko:K07562	ko03008,ko03013,map03008,map03013	-	-	-	ko00000,ko00001,ko03009	-	-	-	NMD3
HCO_VIE0001_00290	1197130.BAFM01000009_gene1723	0	1035	COG1757@1|root,arCOG02009@2157|Archaea,2XTG4@28890|Euryarchaeota,23UKX@183963|Halobacteria	183963|Halobacteria	C	COG1757 Na H antiporter	-	-	-	-	-	-	-	-	-	-	-	-	Na_H_antiporter
HCO_VIE0001_00291	1197130.BAFM01000009_gene1725	0	1054	COG1199@1|root,arCOG00770@2157|Archaea,2XSWZ@28890|Euryarchaeota,23S1B@183963|Halobacteria	183963|Halobacteria	K	COG1199 Rad3-related DNA helicases	-	-	-	-	-	-	-	-	-	-	-	-	DEAD_2,Helicase_C_2
HCO_VIE0001_00292	1197130.BAFM01000009_gene1729	7.06e-38	127	arCOG06446@1|root,arCOG06446@2157|Archaea,2XZVQ@28890|Euryarchaeota,23XTX@183963|Halobacteria	183963|Halobacteria	-	-	-	-	-	-	-	-	-	-	-	-	-	-	-
HCO_VIE0001_00293	1197130.BAFM01000009_gene1730	2.83e-210	582	COG0702@1|root,arCOG03015@2157|Archaea,2XT7V@28890|Euryarchaeota,23T9H@183963|Halobacteria	183963|Halobacteria	M	Nucleoside-diphosphate-sugar epimerases	-	-	-	-	-	-	-	-	-	-	-	-	NAD_binding_10
HCO_VIE0001_00294	1197130.BAFM01000009_gene1731	1.57e-152	431	arCOG04739@1|root,arCOG04739@2157|Archaea,2XWPK@28890|Euryarchaeota,23V53@183963|Halobacteria	183963|Halobacteria	-	-	-	-	-	-	-	-	-	-	-	-	-	-	-
HCO_VIE0001_00295	1197130.BAFM01000009_gene1732	9.42e-28	100	arCOG06346@1|root,arCOG06346@2157|Archaea	2157|Archaea	-	-	-	-	-	-	-	-	-	-	-	-	-	-	-
HCO_VIE0001_00296	1197130.BAFM01000009_gene1733	2.85e-213	591	arCOG04738@1|root,arCOG04738@2157|Archaea,2XUD6@28890|Euryarchaeota,23SK2@183963|Halobacteria	183963|Halobacteria	-	-	-	-	-	-	-	-	-	-	-	-	-	-	-
HCO_VIE0001_00297	1197130.BAFM01000009_gene1734	1.16e-58	182	arCOG03020@1|root,arCOG03020@2157|Archaea,2Y0C5@28890|Euryarchaeota,23XEC@183963|Halobacteria	183963|Halobacteria	-	-	-	-	-	-	-	-	-	-	-	-	-	-	-
HCO_VIE0001_00298	1197130.BAFM01000009_gene1735	3.25e-179	499	COG0613@1|root,arCOG00302@2157|Archaea,2XTQM@28890|Euryarchaeota,23TGC@183963|Halobacteria	183963|Halobacteria	S	metal-dependent phosphoesterases (PHP family)	-	-	-	-	-	-	-	-	-	-	-	-	PHP
HCO_VIE0001_00299	1197130.BAFM01000009_gene1736	6.96e-30	105	arCOG06349@1|root,arCOG06349@2157|Archaea,2Y05W@28890|Euryarchaeota,23XH0@183963|Halobacteria	183963|Halobacteria	S	ATPase of the PP-loop superfamily implicated in cell cycle control	-	-	-	-	-	-	-	-	-	-	-	-	-
HCO_VIE0001_00300	1197130.BAFM01000009_gene1737	5.07e-116	333	arCOG02998@1|root,arCOG02998@2157|Archaea,2XX29@28890|Euryarchaeota,23VR4@183963|Halobacteria	183963|Halobacteria	S	conserved protein, contains double-stranded beta-helix domain	-	-	-	-	-	-	-	-	-	-	-	-	Cupin_2
HCO_VIE0001_00301	1197130.BAFM01000009_gene1738	4.11e-48	154	arCOG08931@1|root,arCOG08931@2157|Archaea,2XZU2@28890|Euryarchaeota,23XHH@183963|Halobacteria	183963|Halobacteria	M	HTH DNA binding domain	-	-	-	-	-	-	-	-	-	-	-	-	-
HCO_VIE0001_00302	1197130.BAFM01000009_gene1739	1.73e-76	229	arCOG04646@1|root,arCOG04646@2157|Archaea,2XY28@28890|Euryarchaeota,23WBK@183963|Halobacteria	183963|Halobacteria	S	protein conserved in bacteria	-	-	-	-	-	-	-	-	-	-	-	-	DUF393
HCO_VIE0001_00303	1197130.BAFM01000009_gene1740	7.71e-276	754	COG1960@1|root,arCOG01707@2157|Archaea,2XV3F@28890|Euryarchaeota,23TEA@183963|Halobacteria	183963|Halobacteria	I	COG1960 Acyl-CoA dehydrogenases	gcdH	-	1.3.8.6	ko:K00252	ko00071,ko00310,ko00362,ko00380,ko01100,ko01120,ko01130,map00071,map00310,map00362,map00380,map01100,map01120,map01130	M00032	R02487,R02488,R10074	RC00052,RC00156	ko00000,ko00001,ko00002,ko01000	-	-	-	Acyl-CoA_dh_1,Acyl-CoA_dh_M,Acyl-CoA_dh_N
HCO_VIE0001_00304	1197130.BAFM01000009_gene1741	1.17e-156	441	COG0518@1|root,arCOG00090@2157|Archaea,2XTYN@28890|Euryarchaeota,23RWP@183963|Halobacteria	183963|Halobacteria	F	COG0518 GMP synthase - Glutamine amidotransferase domain	guaAa2	-	6.3.5.2	ko:K01951	ko00230,ko00983,ko01100,map00230,map00983,map01100	M00050	R01230,R01231,R08244	RC00010,RC00204	ko00000,ko00001,ko00002,ko01000,ko01002	-	-	-	GATase
HCO_VIE0001_00305	1197130.BAFM01000009_gene1742	4.37e-237	659	arCOG06180@1|root,arCOG06180@2157|Archaea,2XTR4@28890|Euryarchaeota,23T5F@183963|Halobacteria	183963|Halobacteria	P	COG0614 ABC-type Fe3 -hydroxamate transport system, periplasmic component	-	-	-	ko:K02016	ko02010,map02010	M00240	-	-	ko00000,ko00001,ko00002,ko02000	3.A.1.14	-	-	Peripla_BP_2
HCO_VIE0001_00306	1197130.BAFM01000009_gene1743	1.09e-275	758	arCOG06180@1|root,arCOG06180@2157|Archaea,2XTA7@28890|Euryarchaeota,23T37@183963|Halobacteria	183963|Halobacteria	P	COG0614 ABC-type Fe3 -hydroxamate transport system, periplasmic component	-	-	-	-	-	-	-	-	-	-	-	-	Peripla_BP_2
HCO_VIE0001_00307	1202768.JROF01000011_gene709	2.14e-131	382	COG1120@1|root,arCOG00198@2157|Archaea,2XT76@28890|Euryarchaeota,23SFM@183963|Halobacteria	183963|Halobacteria	E	COG1120 ABC-type cobalamin Fe3 -siderophores transport systems, ATPase components	-	-	3.6.3.34	ko:K02013	ko02010,map02010	M00240	-	-	ko00000,ko00001,ko00002,ko01000,ko02000	3.A.1.14	-	-	ABC_tran
HCO_VIE0001_00308	1197130.BAFM01000009_gene1744	1.99e-284	785	COG3243@1|root,arCOG06344@2157|Archaea,2XSZS@28890|Euryarchaeota,23SX8@183963|Halobacteria	183963|Halobacteria	I	poly(R)-hydroxyalkanoic acid synthase subunit PhaC	phaC	-	-	ko:K03821	ko00650,map00650	-	R04254	RC00004	ko00000,ko00001,ko01000	-	-	-	Abhydrolase_1,HHH_5
HCO_VIE0001_00309	1197130.BAFM01000009_gene1745	5.83e-118	338	arCOG06343@1|root,arCOG06343@2157|Archaea,2XTS0@28890|Euryarchaeota,23S72@183963|Halobacteria	183963|Halobacteria	S	poly-hydroxybutyrate biosynthetic process	phaE	-	-	-	-	-	-	-	-	-	-	-	PHA_synth_III_E
HCO_VIE0001_00310	1197130.BAFM01000009_gene1746	5.06e-35	131	arCOG06342@1|root,arCOG06342@2157|Archaea,2XXFK@28890|Euryarchaeota,23VMM@183963|Halobacteria	183963|Halobacteria	L	Releases the supercoiling and torsional tension of DNA, which is introduced during the DNA replication and transcription, by transiently cleaving and rejoining one strand of the DNA duplex. Introduces a single-strand break via transesterification at a target site in duplex DNA. The scissile phosphodiester is attacked by the catalytic tyrosine of the enzyme, resulting in the formation of a DNA-(5'…	-	-	-	-	-	-	-	-	-	-	-	-	HHH_5
HCO_VIE0001_00311	1197130.BAFM01000009_gene1747	1.09e-60	187	arCOG03937@1|root,arCOG03937@2157|Archaea,2XXV2@28890|Euryarchaeota,23WCW@183963|Halobacteria	183963|Halobacteria	K	COG2002 Regulators of stationary sporulation gene expression	-	-	-	-	-	-	-	-	-	-	-	-	-
HCO_VIE0001_00312	1197130.BAFM01000009_gene1748	4.63e-121	347	COG2030@1|root,arCOG00778@2157|Archaea,2XVP8@28890|Euryarchaeota,23TK2@183963|Halobacteria	183963|Halobacteria	I	Acyl dehydratase	-	-	4.2.1.55	ko:K17865	ko00630,ko00650,ko01120,ko01200,map00630,map00650,map01120,map01200	M00373	R03027	RC00831	ko00000,ko00001,ko00002,ko01000	-	-	-	MaoC_dehydratas
HCO_VIE0001_00313	1197130.BAFM01000009_gene1749	5.11e-185	516	COG0596@1|root,arCOG01648@2157|Archaea,2XWCR@28890|Euryarchaeota,23U7V@183963|Halobacteria	183963|Halobacteria	E	hydrolases or acyltransferases (alpha beta hydrolase superfamily)	-	-	-	-	-	-	-	-	-	-	-	-	Abhydrolase_1,Abhydrolase_4,Abhydrolase_6
HCO_VIE0001_00314	1197130.BAFM01000009_gene1750	1.85e-83	250	COG1617@1|root,arCOG02197@2157|Archaea,2XXRY@28890|Euryarchaeota,23W8H@183963|Halobacteria	183963|Halobacteria	S	KEOPS complex Cgi121-like subunit	cgi121	-	-	ko:K09119	-	-	-	-	ko00000,ko03016	-	-	-	CGI-121
HCO_VIE0001_00315	1197130.BAFM01000009_gene1751	0	1372	COG1204@1|root,arCOG00553@2157|Archaea,2XSV4@28890|Euryarchaeota,23SJ7@183963|Halobacteria	183963|Halobacteria	L	DNA-dependent ATPase and 3'-5' DNA helicase that may be involved in repair of stalled replication forks	hel308	-	-	ko:K03726	-	-	-	-	ko00000,ko01000	-	-	-	DEAD,HHH_5,Helicase_C
HCO_VIE0001_00316	1197130.BAFM01000009_gene1752	2.08e-46	150	COG1141@1|root,arCOG00349@2157|Archaea,2XYNH@28890|Euryarchaeota,23WSA@183963|Halobacteria	183963|Halobacteria	C	COG1141 Ferredoxin	ferC	-	-	ko:K05337	-	-	-	-	ko00000	-	-	-	Fer4_15
HCO_VIE0001_00318	1197130.BAFM01000009_gene1753	1.32e-52	168	COG3631@1|root,arCOG03106@2157|Archaea,2XYUU@28890|Euryarchaeota,23WRV@183963|Halobacteria	183963|Halobacteria	S	COG3631 Ketosteroid isomerase-related protein	-	-	-	-	-	-	-	-	-	-	-	-	SnoaL_2
HCO_VIE0001_00319	1197130.BAFM01000009_gene1758	2.91e-310	848	COG0172@1|root,arCOG00403@2157|Archaea,2XTGA@28890|Euryarchaeota,23STG@183963|Halobacteria	183963|Halobacteria	J	Catalyzes the attachment of serine to tRNA(Ser). Is also able to aminoacylate tRNA(Sec) with serine, to form the misacylated tRNA L-seryl-tRNA(Sec), which will be further converted into selenocysteinyl-tRNA(Sec)	serS	-	6.1.1.11	ko:K01875	ko00970,map00970	M00359,M00360	R03662,R08218	RC00055,RC00523	ko00000,ko00001,ko00002,ko01000,ko01007,ko03016	-	-	-	Seryl_tRNA_N,tRNA-synt_2b
HCO_VIE0001_00320	1197130.BAFM01000009_gene1759	5.88e-202	560	COG3949@1|root,arCOG00505@2157|Archaea,2XT7W@28890|Euryarchaeota,23TF6@183963|Halobacteria	183963|Halobacteria	S	COG0491 Zn-dependent hydrolases, including glyoxylases	-	-	3.1.2.6	ko:K01069	ko00620,map00620	-	R01736	RC00004,RC00137	ko00000,ko00001,ko01000	-	-	-	Lactamase_B
HCO_VIE0001_00322	1197130.BAFM01000009_gene1761	0	1197	COG1022@1|root,arCOG04199@2157|Archaea,2XT0U@28890|Euryarchaeota,23SBB@183963|Halobacteria	183963|Halobacteria	I	COG1022 Long-chain acyl-CoA synthetases (AMP-forming)	-	-	6.2.1.3	ko:K01897	ko00061,ko00071,ko01100,ko01212,ko02024,ko03320,ko04146,ko04216,ko04714,ko04920,map00061,map00071,map01100,map01212,map02024,map03320,map04146,map04216,map04714,map04920	M00086	R01280	RC00004,RC00014	ko00000,ko00001,ko00002,ko01000,ko01004,ko04147	4.C.1.1	-	-	AMP-binding
HCO_VIE0001_00323	1197130.BAFM01000009_gene1762	0	1039	COG0025@1|root,COG0569@1|root,arCOG01957@2157|Archaea,arCOG01961@2157|Archaea,2XT52@28890|Euryarchaeota,23SVP@183963|Halobacteria	183963|Halobacteria	P	COG0025 NhaP-type Na H and K H antiporters	kef1	-	-	-	-	-	-	-	-	-	-	-	Na_H_Exchanger,TrkA_C,TrkA_N
HCO_VIE0001_00324	1197130.BAFM01000009_gene1763	2.17e-94	277	arCOG00450@1|root,arCOG00450@2157|Archaea,2XXED@28890|Euryarchaeota,23VJD@183963|Halobacteria	183963|Halobacteria	T	COG0589 Universal stress protein UspA and related nucleotide-binding proteins	-	-	-	-	-	-	-	-	-	-	-	-	Usp
HCO_VIE0001_00325	1121945.ATXS01000008_gene1886	0	1002	COG0531@1|root,arCOG00009@2157|Archaea,2XTX6@28890|Euryarchaeota,23TRU@183963|Halobacteria	183963|Halobacteria	E	COG0531 Amino acid transporters	cat3	-	-	-	-	-	-	-	-	-	-	-	AA_permease_2,Usp
HCO_VIE0001_00326	1197130.BAFM01000009_gene1765	1.58e-251	697	COG1808@1|root,arCOG02264@2157|Archaea,2XVHT@28890|Euryarchaeota,23UDM@183963|Halobacteria	183963|Halobacteria	S	Domain of unknown function (DUF389)	-	-	-	-	-	-	-	-	-	-	-	-	DUF389
HCO_VIE0001_00327	751944.HALDL1_04300	3.77e-230	639	COG3177@1|root,arCOG03110@2157|Archaea,2XUN8@28890|Euryarchaeota,23THX@183963|Halobacteria	183963|Halobacteria	K	Filamentation induced by cAMP protein fic	-	-	-	-	-	-	-	-	-	-	-	-	Fic,Fic_N,HTH_11,HTH_DeoR,TrmB
HCO_VIE0001_00328	1197130.BAFM01000009_gene1766	2.42e-245	677	COG0183@1|root,arCOG01282@2157|Archaea,2XT8C@28890|Euryarchaeota,23SAF@183963|Halobacteria	183963|Halobacteria	I	Acetyl-CoA acetyltransferase	-	-	2.3.1.16,2.3.1.9	ko:K00626,ko:K00632	ko00071,ko00072,ko00280,ko00281,ko00310,ko00362,ko00380,ko00592,ko00620,ko00630,ko00640,ko00642,ko00650,ko00720,ko00900,ko01100,ko01110,ko01120,ko01130,ko01200,ko01212,ko02020,map00071,map00072,map00280,map00281,map00310,map00362,map00380,map00592,map00620,map00630,map00640,map00642,map00650,map00720,map00900,map01100,map01110,map01120,map01130,map01200,map01212,map02020	M00087,M00088,M00095,M00113,M00373,M00374,M00375	R00238,R00829,R00927,R01177,R03778,R03858,R03991,R04546,R04742,R04747,R05506,R05586,R07891,R07895,R07899,R08091,R08095	RC00004,RC00326,RC00405,RC01702,RC02728,RC02898,RC02955	ko00000,ko00001,ko00002,ko01000,ko04147	-	-	-	Thiolase_C,Thiolase_N
HCO_VIE0001_00329	1197130.BAFM01000009_gene1767	0	868	COG0464@1|root,arCOG04368@2157|Archaea,2XT63@28890|Euryarchaeota,23SBR@183963|Halobacteria	183963|Halobacteria	O	COG0464 ATPases of the AAA class	ftsH	-	-	-	-	-	-	-	-	-	-	-	AAA
HCO_VIE0001_00330	1197130.BAFM01000009_gene1768	1.73e-183	511	COG1235@1|root,arCOG00499@2157|Archaea,2XTWY@28890|Euryarchaeota,23SCG@183963|Halobacteria	183963|Halobacteria	S	COG1235 Metal-dependent hydrolases of the beta-lactamase superfamily I	phnP	-	3.1.4.55	ko:K06167	ko00440,map00440	-	R10205	RC00296	ko00000,ko00001,ko01000	-	-	-	Lactamase_B_2
HCO_VIE0001_00331	1197130.BAFM01000009_gene1770	2.41e-191	535	COG0842@1|root,arCOG01467@2157|Archaea,2XU41@28890|Euryarchaeota,23TGQ@183963|Halobacteria	183963|Halobacteria	V	ABC-type multidrug transport system, permease component	-	-	-	ko:K01992	-	M00254	-	-	ko00000,ko00002,ko02000	3.A.1	-	-	ABC2_membrane
HCO_VIE0001_00332	1197130.BAFM01000009_gene1771	7.2e-197	552	COG1131@1|root,arCOG00194@2157|Archaea,2XUK9@28890|Euryarchaeota,23SXK@183963|Halobacteria	183963|Halobacteria	E	COG1131 ABC-type multidrug transport system, ATPase component	-	-	-	ko:K01990	-	M00254	-	-	ko00000,ko00002,ko02000	3.A.1	-	-	ABC_tran,DUF4162
HCO_VIE0001_00333	1197130.BAFM01000001_gene240	4.37e-85	253	arCOG08201@1|root,arCOG08201@2157|Archaea,2XXC1@28890|Euryarchaeota,23VYP@183963|Halobacteria	183963|Halobacteria	S	Carotenoid biosynthesis protein	-	-	-	-	-	-	-	-	-	-	-	-	Caroten_synth
HCO_VIE0001_00334	1197130.BAFM01000009_gene1772	1.09e-118	342	COG1309@1|root,arCOG02646@2157|Archaea,2Y7IX@28890|Euryarchaeota,241I9@183963|Halobacteria	183963|Halobacteria	K	COG1309 Transcriptional regulator	-	-	-	-	-	-	-	-	-	-	-	-	TetR_C_6,TetR_N
HCO_VIE0001_00335	1197130.BAFM01000009_gene1773	1.88e-119	342	COG1094@1|root,arCOG04150@2157|Archaea,2XUHX@28890|Euryarchaeota,23S45@183963|Halobacteria	183963|Halobacteria	J	RNA-binding protein (contains KH domains)	dim2	-	-	ko:K06961	-	-	-	-	ko00000,ko03009	-	-	-	KH_1
HCO_VIE0001_00336	1197130.BAFM01000009_gene1776	3.5e-263	726	COG0180@1|root,arCOG01887@2157|Archaea,2XSVC@28890|Euryarchaeota,23TGU@183963|Halobacteria	183963|Halobacteria	J	Belongs to the class-I aminoacyl-tRNA synthetase family	trpS2	-	6.1.1.2	ko:K01867	ko00970,map00970	M00359,M00360	R03664	RC00055,RC00523	ko00000,ko00001,ko00002,ko01000,ko01007,ko03016	-	-	-	tRNA-synt_1b
HCO_VIE0001_00337	1197130.BAFM01000009_gene1778	9.5e-88	261	COG0454@1|root,arCOG00844@2157|Archaea,2XZ4M@28890|Euryarchaeota,23X8K@183963|Halobacteria	183963|Halobacteria	K	COG0454 Histone acetyltransferase HPA2 and related acetyltransferases	-	-	-	-	-	-	-	-	-	-	-	-	Acetyltransf_1
HCO_VIE0001_00338	1197130.BAFM01000009_gene1779	1.86e-189	528	COG1718@1|root,arCOG01180@2157|Archaea,2XU2H@28890|Euryarchaeota,23TIW@183963|Halobacteria	183963|Halobacteria	T	Serine threonine protein kinase involved in cell cycle control	rio1	-	2.7.11.1	ko:K07178	ko03008,map03008	-	-	-	ko00000,ko00001,ko01000,ko01001,ko03009	-	-	-	RIO1
HCO_VIE0001_00339	1197130.BAFM01000009_gene1781	3.01e-63	193	COG0361@1|root,arCOG01179@2157|Archaea,2XXX0@28890|Euryarchaeota,23W1F@183963|Halobacteria	183963|Halobacteria	J	Seems to be required for maximal rate of protein biosynthesis. Enhances ribosome dissociation into subunits and stabilizes the binding of the initiator Met-tRNA(I) to 40 S ribosomal subunits	tif1A1	-	-	ko:K03236	ko03013,map03013	-	-	-	ko00000,ko00001,ko03012	-	-	-	eIF-1a
HCO_VIE0001_00340	1197130.BAFM01000009_gene1782	2.32e-23	90.1	arCOG11132@1|root,arCOG11132@2157|Archaea,2Y1GF@28890|Euryarchaeota,23YCX@183963|Halobacteria	183963|Halobacteria	-	-	-	-	-	-	-	-	-	-	-	-	-	-	-
HCO_VIE0001_00341	1197130.BAFM01000009_gene1784	0	1033	COG2433@1|root,arCOG04219@2157|Archaea,2XT3D@28890|Euryarchaeota,23SB0@183963|Halobacteria	183963|Halobacteria	S	Protein of unknown function (DUF460)	-	-	-	ko:K09150	-	-	-	-	ko00000	-	-	-	DUF460
HCO_VIE0001_00342	1197130.BAFM01000009_gene1785	9.26e-32	113	arCOG13621@1|root,arCOG13621@2157|Archaea,2Y61R@28890|Euryarchaeota,240IE@183963|Halobacteria	183963|Halobacteria	-	-	-	-	-	-	-	-	-	-	-	-	-	-	-
HCO_VIE0001_00343	1197130.BAFM01000009_gene1786	6.56e-134	381	COG0563@1|root,arCOG01046@2157|Archaea,2XTRG@28890|Euryarchaeota,23S93@183963|Halobacteria	183963|Halobacteria	F	Catalyzes the reversible transfer of the terminal phosphate group between ATP and AMP. Plays an important role in cellular energy homeostasis and in adenine nucleotide metabolism	adk	-	2.7.4.3	ko:K00939	ko00230,ko00730,ko01100,ko01110,ko01130,map00230,map00730,map01100,map01110,map01130	M00049	R00127,R01547,R11319	RC00002	ko00000,ko00001,ko00002,ko01000,ko04147	-	-	-	ADK,ADK_lid
HCO_VIE0001_00344	1197130.BAFM01000009_gene1787	6.69e-184	516	COG1422@1|root,arCOG02673@2157|Archaea,2XSX8@28890|Euryarchaeota,23T99@183963|Halobacteria	183963|Halobacteria	U	membrane	htlB	-	-	-	-	-	-	-	-	-	-	-	DUF106
HCO_VIE0001_00345	1197130.BAFM01000009_gene1788	2.4e-115	332	COG1102@1|root,arCOG01037@2157|Archaea,2XWPB@28890|Euryarchaeota,23SWN@183963|Halobacteria	183963|Halobacteria	F	Belongs to the cytidylate kinase family. Type 2 subfamily	cmk	-	2.7.4.25	ko:K00945	ko00240,ko01100,map00240,map01100	M00052	R00158,R00512,R01665	RC00002	ko00000,ko00001,ko00002,ko01000	-	-	-	Cytidylate_kin2
HCO_VIE0001_00346	1197130.BAFM01000009_gene1789	2.99e-191	533	COG0130@1|root,arCOG00987@2157|Archaea,2XTUE@28890|Euryarchaeota,23SYH@183963|Halobacteria	183963|Halobacteria	J	Could be responsible for synthesis of pseudouridine from uracil-55 in the psi GC loop of transfer RNAs	truB	-	5.4.99.25	ko:K03177	-	-	-	-	ko00000,ko01000,ko03016	-	-	-	DKCLD,PUA,TruB_C_2,TruB_N
HCO_VIE0001_00347	1197130.BAFM01000009_gene1790	2.75e-182	511	COG0668@1|root,arCOG01568@2157|Archaea,2XVWW@28890|Euryarchaeota,23UVM@183963|Halobacteria	183963|Halobacteria	M	COG0668 Small-conductance mechanosensitive channel	-	-	-	-	-	-	-	-	-	-	-	-	MS_channel
HCO_VIE0001_00349	1197130.BAFM01000009_gene1791	0	1011	arCOG10293@1|root,arCOG10293@2157|Archaea,2XUET@28890|Euryarchaeota,23TQ1@183963|Halobacteria	183963|Halobacteria	-	-	-	-	-	-	-	-	-	-	-	-	-	-	-
HCO_VIE0001_00350	1197130.BAFM01000009_gene1792	1.12e-246	676	COG2108@1|root,arCOG00932@2157|Archaea,2XU78@28890|Euryarchaeota,23S79@183963|Halobacteria	183963|Halobacteria	S	conserved protein related to pyruvate formate-lyase activating enzyme	-	-	-	ko:K07129	-	-	-	-	ko00000	-	-	-	-
HCO_VIE0001_00351	1197130.BAFM01000009_gene1793	2.53e-229	635	COG2237@1|root,arCOG04151@2157|Archaea,2XTV5@28890|Euryarchaeota,23SGF@183963|Halobacteria	183963|Halobacteria	S	membrane	-	-	-	ko:K08975	-	-	-	-	ko00000	-	-	-	DUF373
HCO_VIE0001_00352	1197130.BAFM01000009_gene1794	1.41e-167	472	COG0142@1|root,arCOG01726@2157|Archaea,2XT85@28890|Euryarchaeota,23SRE@183963|Halobacteria	183963|Halobacteria	H	Belongs to the FPP GGPP synthase family	idsA2	-	2.5.1.1,2.5.1.10,2.5.1.29	ko:K13787	ko00900,ko01100,ko01110,ko01130,map00900,map01100,map01110,map01130	M00364,M00365	R01658,R02003,R02061	RC00279	ko00000,ko00001,ko00002,ko01000,ko01006	-	-	-	polyprenyl_synt
HCO_VIE0001_00353	1197130.BAFM01000009_gene1797	2.25e-217	601	COG2025@1|root,arCOG00447@2157|Archaea,2XT06@28890|Euryarchaeota,23T9I@183963|Halobacteria	183963|Halobacteria	C	Electron transfer flavoprotein alpha subunit	etfA	-	-	ko:K03522	-	-	-	-	ko00000,ko04147	-	-	-	ETF,ETF_alpha
HCO_VIE0001_00354	1197130.BAFM01000009_gene1798	7.04e-176	491	COG2086@1|root,arCOG00446@2157|Archaea,2XU38@28890|Euryarchaeota,23RY0@183963|Halobacteria	183963|Halobacteria	C	COG2086 Electron transfer flavoprotein, beta subunit	etfB1	-	-	ko:K03521	-	-	-	-	ko00000	-	-	-	ETF
HCO_VIE0001_00355	1197130.BAFM01000009_gene1799	5.18e-146	426	arCOG00381@1|root,arCOG00381@2157|Archaea,2XVBJ@28890|Euryarchaeota,23S42@183963|Halobacteria	183963|Halobacteria	K	membrane-associated protein domain	-	-	-	-	-	-	-	-	-	-	-	-	-
HCO_VIE0001_00356	1197130.BAFM01000009_gene1800	1.2e-200	568	arCOG03052@1|root,arCOG03052@2157|Archaea,2XXRA@28890|Euryarchaeota,23UE1@183963|Halobacteria	183963|Halobacteria	-	-	-	-	-	-	-	-	-	-	-	-	-	-	-
HCO_VIE0001_00358	1197130.BAFM01000009_gene1801	7.71e-133	378	COG0500@1|root,arCOG04347@2157|Archaea,2XUBX@28890|Euryarchaeota,23SUV@183963|Halobacteria	183963|Halobacteria	Q	COG0500 SAM-dependent methyltransferases	menG	-	2.1.1.163,2.1.1.201	ko:K03183	ko00130,ko01100,ko01110,map00130,map01100,map01110	M00116,M00117	R04990,R04993,R06859,R08774,R09736	RC00003,RC01253,RC01662	ko00000,ko00001,ko00002,ko01000	-	-	-	Methyltransf_11
HCO_VIE0001_00359	1197130.BAFM01000009_gene1802	1.09e-30	112	COG2811@1|root,arCOG03363@2157|Archaea,2XXSF@28890|Euryarchaeota,23W9I@183963|Halobacteria	183963|Halobacteria	C	TIGRFAM ATP synthase	atpH	-	-	ko:K02107	ko00190,map00190	M00159	-	-	ko00000,ko00001,ko00002	3.A.2.2,3.A.2.3	-	-	ATP-synt_B,V-ATPase_G_2
HCO_VIE0001_00360	1197130.BAFM01000009_gene1803	0	1322	COG1269@1|root,arCOG04138@2157|Archaea,2XTQP@28890|Euryarchaeota,23SEQ@183963|Halobacteria	183963|Halobacteria	C	Belongs to the V-ATPase 116 kDa subunit family	atpI	-	-	ko:K02123	ko00190,ko01100,map00190,map01100	M00159	-	-	ko00000,ko00001,ko00002	3.A.2.2,3.A.2.3	-	-	V_ATPase_I
HCO_VIE0001_00361	1197130.BAFM01000009_gene1804	6.59e-44	143	COG0636@1|root,arCOG02455@2157|Archaea,2XZRP@28890|Euryarchaeota,23XH5@183963|Halobacteria	183963|Halobacteria	C	F0F1-type ATP synthase, subunit c archaeal vacuolar-type H -ATPase, subunit K	atpK	-	-	ko:K02124	ko00190,ko01100,map00190,map01100	M00159	-	-	ko00000,ko00001,ko00002	3.A.2.2,3.A.2.3	-	-	ATP-synt_C
HCO_VIE0001_00362	1197130.BAFM01000009_gene1805	1.79e-88	265	COG1390@1|root,arCOG00869@2157|Archaea,2XWGX@28890|Euryarchaeota,23V78@183963|Halobacteria	183963|Halobacteria	C	Produces ATP from ADP in the presence of a proton gradient across the membrane	atpE	-	-	ko:K02121	ko00190,ko01100,map00190,map01100	M00159	-	-	ko00000,ko00001,ko00002	3.A.2.2,3.A.2.3	-	-	vATP-synt_E
HCO_VIE0001_00363	1197130.BAFM01000009_gene1806	2.31e-237	654	COG1527@1|root,arCOG02459@2157|Archaea,2XTK5@28890|Euryarchaeota,23THJ@183963|Halobacteria	183963|Halobacteria	C	Produces ATP from ADP in the presence of a proton gradient across the membrane	atpC	-	-	ko:K02119	ko00190,ko01100,map00190,map01100	M00159	-	-	ko00000,ko00001,ko00002	3.A.2.2,3.A.2.3	-	-	vATP-synt_AC39
HCO_VIE0001_00364	1197130.BAFM01000009_gene1807	9.1e-60	185	COG1436@1|root,arCOG04102@2157|Archaea,2XXYI@28890|Euryarchaeota,23W7A@183963|Halobacteria	183963|Halobacteria	C	Produces ATP from ADP in the presence of a proton gradient across the membrane	atpF	-	-	ko:K02122	ko00190,ko01100,map00190,map01100	M00159	-	-	ko00000,ko00001,ko00002	3.A.2.2,3.A.2.3	-	-	ATP-synt_F
HCO_VIE0001_00365	1197130.BAFM01000009_gene1808	3.25e-129	383	COG1155@1|root,arCOG00868@2157|Archaea,2XT8I@28890|Euryarchaeota,23TX3@183963|Halobacteria	183963|Halobacteria	C	Produces ATP from ADP in the presence of a proton gradient across the membrane. The archaeal alpha chain is a catalytic subunit	atpA	-	3.6.3.14,3.6.3.15	ko:K02117	ko00190,ko01100,map00190,map01100	M00159	-	-	ko00000,ko00001,ko00002,ko01000	3.A.2.2,3.A.2.3	-	-	ATP-synt_ab,ATP-synt_ab_N,ATP-synt_ab_Xtn
HCO_VIE0001_00366	1197130.BAFM01000009_gene1808	9.62e-230	643	COG1155@1|root,arCOG00868@2157|Archaea,2XT8I@28890|Euryarchaeota,23TX3@183963|Halobacteria	183963|Halobacteria	C	Produces ATP from ADP in the presence of a proton gradient across the membrane. The archaeal alpha chain is a catalytic subunit	atpA	-	3.6.3.14,3.6.3.15	ko:K02117	ko00190,ko01100,map00190,map01100	M00159	-	-	ko00000,ko00001,ko00002,ko01000	3.A.2.2,3.A.2.3	-	-	ATP-synt_ab,ATP-synt_ab_N,ATP-synt_ab_Xtn
HCO_VIE0001_00367	1197130.BAFM01000009_gene1809	0	893	COG1156@1|root,arCOG00865@2157|Archaea,2XSYQ@28890|Euryarchaeota,23SAK@183963|Halobacteria	183963|Halobacteria	C	Produces ATP from ADP in the presence of a proton gradient across the membrane. The archaeal beta chain is a regulatory subunit	atpB	-	-	ko:K02118	ko00190,ko01100,map00190,map01100	M00159	-	-	ko00000,ko00001,ko00002	3.A.2.2,3.A.2.3	-	-	ATP-synt_ab,ATP-synt_ab_N
HCO_VIE0001_00368	1197130.BAFM01000009_gene1810	2.27e-125	361	COG1394@1|root,arCOG04101@2157|Archaea,2XTQ5@28890|Euryarchaeota,23S2S@183963|Halobacteria	183963|Halobacteria	C	Produces ATP from ADP in the presence of a proton gradient across the membrane	atpD	-	-	ko:K02120	ko00190,ko01100,map00190,map01100	M00159	-	-	ko00000,ko00001,ko00002	3.A.2.2,3.A.2.3	-	-	ATP-synt_D
HCO_VIE0001_00369	1197130.BAFM01000009_gene1811	1.5e-74	224	arCOG04757@1|root,arCOG04757@2157|Archaea,2XYUH@28890|Euryarchaeota,23WVE@183963|Halobacteria	183963|Halobacteria	-	-	-	-	-	-	-	-	-	-	-	-	-	-	-
HCO_VIE0001_00370	1197130.BAFM01000009_gene1812	9.6e-206	572	arCOG06883@1|root,arCOG06883@2157|Archaea,2XXEF@28890|Euryarchaeota,23VXI@183963|Halobacteria	183963|Halobacteria	-	-	-	-	-	-	-	-	-	-	-	-	-	-	-
HCO_VIE0001_00371	1197130.BAFM01000009_gene1813	5.53e-285	780	COG1503@1|root,arCOG01742@2157|Archaea,2XSV5@28890|Euryarchaeota,23STN@183963|Halobacteria	183963|Halobacteria	J	Directs the termination of nascent peptide synthesis (translation) in response to the termination codons UAA, UAG and UGA	prf1	-	-	ko:K03265	ko03015,map03015	-	-	-	ko00000,ko00001,ko03012,ko03019	-	-	-	eRF1_1,eRF1_2,eRF1_3
HCO_VIE0001_00372	931277.C448_07467	1.08e-34	130	COG0534@1|root,arCOG01731@2157|Archaea,2XU54@28890|Euryarchaeota,23SKQ@183963|Halobacteria	183963|Halobacteria	V	COG0534 Na -driven multidrug efflux pump	matE2	-	-	-	-	-	-	-	-	-	-	-	MatE
HCO_VIE0001_00373	931277.C448_07467	1.18e-254	707	COG0534@1|root,arCOG01731@2157|Archaea,2XU54@28890|Euryarchaeota,23SKQ@183963|Halobacteria	183963|Halobacteria	V	COG0534 Na -driven multidrug efflux pump	matE2	-	-	-	-	-	-	-	-	-	-	-	MatE
HCO_VIE0001_00374	1202768.JROF01000015_gene1081	2.16e-60	194	COG1309@1|root,arCOG02646@2157|Archaea,2XV0E@28890|Euryarchaeota,23U25@183963|Halobacteria	183963|Halobacteria	K	Transcriptional regulator	-	-	-	-	-	-	-	-	-	-	-	-	TetR_C_6,TetR_N
HCO_VIE0001_00375	1197130.BAFM01000009_gene1815	0	1048	COG0018@1|root,arCOG00487@2157|Archaea,2XTWP@28890|Euryarchaeota,23TCS@183963|Halobacteria	183963|Halobacteria	J	Belongs to the class-I aminoacyl-tRNA synthetase family	argS	-	6.1.1.19	ko:K01887	ko00970,map00970	M00359,M00360	R03646	RC00055,RC00523	ko00000,ko00001,ko00002,ko01000,ko01007,ko03016,ko03029	-	-	-	Arg_tRNA_synt_N,DALR_1,tRNA-synt_1d
HCO_VIE0001_00376	1197130.BAFM01000009_gene1816	3.05e-146	414	COG1339@1|root,arCOG01904@2157|Archaea,2XTFW@28890|Euryarchaeota,23SYJ@183963|Halobacteria	183963|Halobacteria	H	Catalyzes the CTP-dependent phosphorylation of riboflavin (vitamin B2) to form flavin mononucleotide (FMN)	ribK	-	2.7.1.161	ko:K07732	ko00740,ko01100,map00740,map01100	-	R08574	RC00002,RC00017	ko00000,ko00001,ko01000	-	-	-	CTP-dep_RFKase,HTH_20
HCO_VIE0001_00377	1197130.BAFM01000009_gene1817	8.72e-131	375	COG0108@1|root,arCOG01320@2157|Archaea,2XTDZ@28890|Euryarchaeota,23U03@183963|Halobacteria	183963|Halobacteria	H	Catalyzes the conversion of D-ribulose 5-phosphate to formate and 3,4-dihydroxy-2-butanone 4-phosphate	ribB	-	4.1.99.12	ko:K02858	ko00740,ko01100,ko01110,map00740,map01100,map01110	M00125	R07281	RC01792,RC01815	ko00000,ko00001,ko00002,ko01000	-	-	-	DHBP_synthase
HCO_VIE0001_00378	1121945.ATXS01000006_gene112	3.06e-83	257	arCOG03919@1|root,arCOG03919@2157|Archaea,2XUDK@28890|Euryarchaeota,23TJR@183963|Halobacteria	183963|Halobacteria	-	-	-	-	-	-	-	-	-	-	-	-	-	-	NicO
HCO_VIE0001_00379	1324957.K933_12640	1.93e-57	181	COG0864@1|root,arCOG01008@2157|Archaea,2XXH3@28890|Euryarchaeota,23VNS@183963|Halobacteria	183963|Halobacteria	K	transcriptional regulators containing the CopG Arc MetJ DNA-binding domain and a metal-binding domain	-	-	-	ko:K07722	-	-	-	-	ko00000,ko03000	-	-	-	NikR_C,RHH_1
HCO_VIE0001_00380	1197130.BAFM01000009_gene1819	0	872	COG1757@1|root,arCOG02010@2157|Archaea,2XUSS@28890|Euryarchaeota,23SQE@183963|Halobacteria	183963|Halobacteria	C	Na H antiporter	nhaC2	-	-	ko:K03315	-	-	-	-	ko00000,ko02000	2.A.35	-	-	Na_H_antiporter
HCO_VIE0001_00381	1197130.BAFM01000009_gene1820	1.1e-227	626	COG0115@1|root,arCOG02297@2157|Archaea,2XT9V@28890|Euryarchaeota,23SQX@183963|Halobacteria	183963|Halobacteria	E	Belongs to the class-IV pyridoxal-phosphate-dependent aminotransferase family	ilvE	-	2.6.1.42	ko:K00826	ko00270,ko00280,ko00290,ko00770,ko01100,ko01110,ko01130,ko01210,ko01230,map00270,map00280,map00290,map00770,map01100,map01110,map01130,map01210,map01230	M00019,M00036,M00119,M00570	R01090,R01214,R02199,R10991	RC00006,RC00036	ko00000,ko00001,ko00002,ko01000,ko01007	-	-	-	Aminotran_4
HCO_VIE0001_00382	1197130.BAFM01000009_gene1822	2.02e-52	165	COG0695@1|root,arCOG02608@2157|Archaea,2XYXF@28890|Euryarchaeota,23WR6@183963|Halobacteria	183963|Halobacteria	O	COG0695 Glutaredoxin and related proteins	grx1	-	-	-	-	-	-	-	-	-	-	-	GST_N_3,Glutaredoxin
HCO_VIE0001_00383	1197130.BAFM01000009_gene1823	6.63e-300	823	arCOG06169@1|root,arCOG06169@2157|Archaea,2XUI3@28890|Euryarchaeota,23UIR@183963|Halobacteria	183963|Halobacteria	S	Arylsulfotransferase (ASST)	-	-	-	-	-	-	-	-	-	-	-	-	Arylsulfotran_2,Arylsulfotrans
HCO_VIE0001_00384	1197130.BAFM01000010_gene1828	6.12e-97	285	COG0461@1|root,arCOG00029@2157|Archaea,2XVNG@28890|Euryarchaeota,23VBE@183963|Halobacteria	183963|Halobacteria	F	Catalyzes the transfer of a ribosyl phosphate group from 5-phosphoribose 1-diphosphate to orotate, leading to the formation of orotidine monophosphate (OMP)	pyrE	-	2.4.2.10	ko:K00762	ko00240,ko01100,map00240,map01100	M00051	R01870	RC00611	ko00000,ko00001,ko00002,ko01000	-	-	-	Pribosyltran
HCO_VIE0001_00385	1197130.BAFM01000012_gene2125	1.02e-130	372	COG2928@1|root,arCOG04755@2157|Archaea,2XWGZ@28890|Euryarchaeota,23VBQ@183963|Halobacteria	183963|Halobacteria	S	Protein of unknown function (DUF502)	-	-	-	-	-	-	-	-	-	-	-	-	DUF502
HCO_VIE0001_00386	1197130.BAFM01000012_gene2124	2.43e-178	499	COG0506@1|root,arCOG06322@2157|Archaea,2XTVX@28890|Euryarchaeota,23SFW@183963|Halobacteria	183963|Halobacteria	E	Proline dehydrogenase	yusM	-	-	ko:K00318	ko00330,ko01100,ko01110,ko01130,map00330,map01100,map01110,map01130	-	R10507	RC00083	ko00000,ko00001,ko01000	-	-	-	Pro_dh
HCO_VIE0001_00387	1197130.BAFM01000012_gene2120	1.43e-292	799	COG0538@1|root,arCOG01164@2157|Archaea,2XTAR@28890|Euryarchaeota,23TEB@183963|Halobacteria	183963|Halobacteria	C	COG0538 Isocitrate dehydrogenases	icd	-	1.1.1.42	ko:K00031	ko00020,ko00480,ko00720,ko01100,ko01110,ko01120,ko01130,ko01200,ko01210,ko01230,ko04146,map00020,map00480,map00720,map01100,map01110,map01120,map01130,map01200,map01210,map01230,map04146	M00009,M00010,M00173,M00740	R00267,R00268,R01899	RC00001,RC00084,RC00114,RC00626,RC02801	br01601,ko00000,ko00001,ko00002,ko01000	-	-	-	Iso_dh
HCO_VIE0001_00388	1197130.BAFM01000012_gene2121	6.56e-166	469	COG1446@1|root,arCOG04779@2157|Archaea,2XTTT@28890|Euryarchaeota,23T82@183963|Halobacteria	183963|Halobacteria	E	asparaginase	ansA	-	3.4.19.5,3.5.1.1	ko:K01424,ko:K13051	ko00250,ko00460,ko01100,ko01110,map00250,map00460,map01100,map01110	-	R00485	RC00010,RC02798	ko00000,ko00001,ko01000,ko01002	-	-	-	Asparaginase_2
HCO_VIE0001_00389	1197130.BAFM01000012_gene2122	1.56e-200	556	COG0024@1|root,arCOG01001@2157|Archaea,2XT8G@28890|Euryarchaeota,23SHW@183963|Halobacteria	183963|Halobacteria	E	Removes the N-terminal methionine from nascent proteins. The N-terminal methionine is often cleaved when the second residue in the primary sequence is small and uncharged (Met-Ala-, Cys, Gly, Pro, Ser, Thr, or Val)	map	-	3.4.11.18	ko:K01265	-	-	-	-	ko00000,ko01000,ko01002	-	-	-	Peptidase_M24
HCO_VIE0001_00390	1197130.BAFM01000012_gene2123	5.89e-102	298	COG0575@1|root,arCOG04106@2157|Archaea,2XWNR@28890|Euryarchaeota,23V6E@183963|Halobacteria	183963|Halobacteria	I	Catalyzes the formation of CDP-2,3-bis-(O- geranylgeranyl)-sn-glycerol (CDP-archaeol) from 2,3-bis-(O- geranylgeranyl)-sn-glycerol 1-phosphate (DGGGP) and CTP. This reaction is the third ether-bond-formation step in the biosynthesis of archaeal membrane lipids	carS	-	2.7.7.67	ko:K19664	ko00564,map00564	-	R08966	RC00002	ko00000,ko00001,ko01000	-	-	-	CarS-like
HCO_VIE0001_00391	1197130.BAFM01000012_gene2119	3.68e-193	541	COG0530@1|root,arCOG02881@2157|Archaea,2XTFB@28890|Euryarchaeota,23T4V@183963|Halobacteria	183963|Halobacteria	P	COG0530 Ca2 Na antiporter	-	-	-	ko:K07301	-	-	-	-	ko00000,ko02000	2.A.19.5	-	-	Na_Ca_ex
HCO_VIE0001_00392	1197130.BAFM01000012_gene2118	3.86e-292	803	COG0608@1|root,arCOG00427@2157|Archaea,2XT8Y@28890|Euryarchaeota,23S1D@183963|Halobacteria	183963|Halobacteria	L	COG0608 Single-stranded DNA-specific exonuclease	recJ1	-	-	ko:K07463	-	-	-	-	ko00000	-	-	-	DHHA1
HCO_VIE0001_00393	1197130.BAFM01000012_gene2117	1.34e-133	383	COG1587@1|root,arCOG02048@2157|Archaea,2XTA1@28890|Euryarchaeota,23T7Z@183963|Halobacteria	183963|Halobacteria	H	COG1587 Uroporphyrinogen-III synthase	hemD	-	4.2.1.75	ko:K01719	ko00860,ko01100,ko01110,ko01120,map00860,map01100,map01110,map01120	M00121	R03165	RC01861	ko00000,ko00001,ko00002,ko01000	-	-	-	HEM4
HCO_VIE0001_00394	1197130.BAFM01000012_gene2116	1.72e-159	450	COG0007@1|root,arCOG00644@2157|Archaea,2XTE1@28890|Euryarchaeota,23SAB@183963|Halobacteria	183963|Halobacteria	H	Belongs to the precorrin methyltransferase family	sirA	-	2.1.1.107	ko:K02303	ko00860,ko01100,ko01110,ko01120,map00860,map01100,map01110,map01120	M00121	R03194	RC00003,RC00871	ko00000,ko00001,ko00002,ko01000	-	-	-	TP_methylase
HCO_VIE0001_00395	1197130.BAFM01000012_gene2115	2.19e-226	629	COG0181@1|root,arCOG04299@2157|Archaea,2XTBP@28890|Euryarchaeota,23SXE@183963|Halobacteria	183963|Halobacteria	H	porphobilinogen deaminase	hemC	-	2.5.1.61	ko:K01749	ko00860,ko01100,ko01110,ko01120,map00860,map01100,map01110,map01120	M00121	R00084	RC02317	ko00000,ko00001,ko00002,ko01000	-	-	-	Porphobil_deam,Porphobil_deamC
HCO_VIE0001_00396	1197130.BAFM01000012_gene2114	1.17e-38	129	arCOG06371@1|root,arCOG06371@2157|Archaea,2Y067@28890|Euryarchaeota,23Y4B@183963|Halobacteria	183963|Halobacteria	-	-	-	-	-	-	-	-	-	-	-	-	-	-	-
HCO_VIE0001_00397	1197130.BAFM01000012_gene2113	5.9e-120	343	COG0537@1|root,arCOG00419@2157|Archaea,2XWGT@28890|Euryarchaeota,23V8J@183963|Halobacteria	183963|Halobacteria	F	COG0537 Diadenosine tetraphosphate (Ap4A) hydrolase and other HIT family hydrolases	hit1	-	2.7.7.53	ko:K19710	ko00230,map00230	-	R00126,R01618	RC00002,RC02753,RC02795	ko00000,ko00001,ko01000	-	-	-	HIT
HCO_VIE0001_00398	1197130.BAFM01000012_gene2112	6.01e-206	574	COG0053@1|root,arCOG01474@2157|Archaea,2XU96@28890|Euryarchaeota,23TI6@183963|Halobacteria	183963|Halobacteria	P	cation diffusion facilitator family transporter	cef	-	-	-	-	-	-	-	-	-	-	-	Cation_efflux,ZT_dimer
HCO_VIE0001_00399	1197130.BAFM01000012_gene2111	2.52e-239	657	COG2421@1|root,arCOG01004@2157|Archaea,2XU60@28890|Euryarchaeota,23S6B@183963|Halobacteria	183963|Halobacteria	C	acetamidase formamidase	-	-	-	-	-	-	-	-	-	-	-	-	FmdA_AmdA
HCO_VIE0001_00400	1197130.BAFM01000012_gene2109	3.7e-299	816	COG0621@1|root,arCOG01358@2157|Archaea,2XSVB@28890|Euryarchaeota,23TG5@183963|Halobacteria	183963|Halobacteria	J	MiaB-like tRNA modifying	-	-	-	-	-	-	-	-	-	-	-	-	Radical_SAM,TRAM,UPF0004
HCO_VIE0001_00401	1197130.BAFM01000012_gene2108	1.24e-91	270	COG2453@1|root,arCOG03413@2157|Archaea,2XX9K@28890|Euryarchaeota,23VZY@183963|Halobacteria	183963|Halobacteria	T	protein-tyrosine phosphatase	-	-	3.1.3.16,3.1.3.48	ko:K14165	-	-	-	-	ko00000,ko01000,ko01009	-	-	-	DSPc
HCO_VIE0001_00402	1197130.BAFM01000012_gene2107	8.98e-317	865	COG0477@1|root,arCOG02682@2157|Archaea,2XWP6@28890|Euryarchaeota,23Z4U@183963|Halobacteria	183963|Halobacteria	G	Sugar (and other) transporter	-	-	-	-	-	-	-	-	-	-	-	-	Sugar_tr
HCO_VIE0001_00403	1197130.BAFM01000012_gene2106	7.92e-134	381	COG0274@1|root,arCOG04320@2157|Archaea,2XT2D@28890|Euryarchaeota,23SBG@183963|Halobacteria	183963|Halobacteria	E	Catalyzes a reversible aldol reaction between acetaldehyde and D-glyceraldehyde 3-phosphate to generate 2-deoxy- D-ribose 5-phosphate	deoC	-	4.1.2.4	ko:K01619	ko00030,map00030	-	R01066	RC00436,RC00437	ko00000,ko00001,ko01000	-	-	-	DeoC
HCO_VIE0001_00404	1197130.BAFM01000012_gene2105	6.11e-163	460	COG1967@1|root,arCOG02178@2157|Archaea,2XUD0@28890|Euryarchaeota,23TE3@183963|Halobacteria	183963|Halobacteria	S	membrane	-	-	-	-	-	-	-	-	-	-	-	-	DUF63
HCO_VIE0001_00405	1197130.BAFM01000012_gene2104	3.5e-60	187	arCOG06831@1|root,arCOG06831@2157|Archaea,2XZWK@28890|Euryarchaeota,23XUQ@183963|Halobacteria	183963|Halobacteria	S	COG3654 Prophage maintenance system killer protein	-	-	-	ko:K07341	-	-	-	-	ko00000,ko02048	-	-	-	Fic
HCO_VIE0001_00407	1197130.BAFM01000012_gene2102	1.28e-176	495	COG0171@1|root,arCOG00069@2157|Archaea,2XT7M@28890|Euryarchaeota,23S3I@183963|Halobacteria	183963|Halobacteria	H	Catalyzes the ATP-dependent amidation of deamido-NAD to form NAD. Uses ammonia as a nitrogen source	nadE	-	6.3.1.5	ko:K01916	ko00760,ko01100,map00760,map01100	M00115	R00189	RC00100	ko00000,ko00001,ko00002,ko01000	-	-	-	NAD_synthase
HCO_VIE0001_00408	1197130.BAFM01000012_gene2101	1.94e-48	157	arCOG03769@1|root,arCOG03769@2157|Archaea	2157|Archaea	M	glucosylceramidase activity	-	-	-	-	-	-	-	-	-	-	-	-	-
HCO_VIE0001_00409	1197130.BAFM01000012_gene2100	1.12e-312	862	COG4314@1|root,arCOG04012@2157|Archaea	2157|Archaea	C	lipoprotein involved in nitrous oxide reduction	-	-	-	-	-	-	-	-	-	-	-	-	Beta_helix,NosD,NosL
HCO_VIE0001_00410	797209.ZOD2009_11390	1.24e-139	404	COG3173@1|root,arCOG04682@2157|Archaea,2XVEN@28890|Euryarchaeota,23TQF@183963|Halobacteria	183963|Halobacteria	S	Aminoglycoside phosphotransferase	-	-	-	-	-	-	-	-	-	-	-	-	APH
HCO_VIE0001_00411	797209.ZOD2009_20582	2.84e-307	857	COG1506@1|root,arCOG01646@2157|Archaea,2XW20@28890|Euryarchaeota,23V4J@183963|Halobacteria	183963|Halobacteria	E	Peptidase S9 prolyl oligopeptidase active site	-	-	-	-	-	-	-	-	-	-	-	-	AXE1
HCO_VIE0001_00412	1197130.BAFM01000012_gene2099	6.23e-121	350	COG1024@1|root,arCOG00239@2157|Archaea,2XT5X@28890|Euryarchaeota,23TKB@183963|Halobacteria	183963|Halobacteria	I	Belongs to the enoyl-CoA hydratase isomerase family	ech3	-	-	-	-	-	-	-	-	-	-	-	ECH_1
HCO_VIE0001_00413	1197130.BAFM01000012_gene2098	9.78e-105	309	arCOG06323@1|root,arCOG06323@2157|Archaea,2XWST@28890|Euryarchaeota,23V83@183963|Halobacteria	183963|Halobacteria	-	-	-	-	-	-	-	-	-	-	-	-	-	-	-
HCO_VIE0001_00415	1033806.HTIA_1979	0	1861	COG1002@1|root,arCOG02636@1|root,arCOG02636@2157|Archaea,arCOG03521@2157|Archaea,2Y89V@28890|Euryarchaeota,23U1T@183963|Halobacteria	183963|Halobacteria	LV	Type I restriction-modification system methyltransferase subunit	-	-	-	-	-	-	-	-	-	-	-	-	Eco57I,HSDR_N_2,N6_Mtase,TaqI_C
HCO_VIE0001_00419	1333523.L593_06040	1.32e-112	374	COG3378@1|root,COG4983@1|root,arCOG06276@2157|Archaea,arCOG06914@2157|Archaea,2XUG1@28890|Euryarchaeota,23SRM@183963|Halobacteria	183963|Halobacteria	L	Phage plasmid primase, P4	-	-	-	ko:K06919	-	-	-	-	ko00000	-	-	-	-
HCO_VIE0001_00422	1227500.C494_07620	2.87e-22	97.4	28HQN@1|root,2N5QU@2157|Archaea,2Y30V@28890|Euryarchaeota,23Z3K@183963|Halobacteria	183963|Halobacteria	-	-	-	-	-	-	-	-	-	-	-	-	-	-	-
HCO_VIE0001_00423	1227454.C446_11070	1.93e-08	53.1	arCOG08095@1|root,arCOG08095@2157|Archaea,2Y04I@28890|Euryarchaeota,23XIK@183963|Halobacteria	183963|Halobacteria	K	Hth domain-containing protein	-	-	-	-	-	-	-	-	-	-	-	-	TrmB
HCO_VIE0001_00425	360911.EAT1b_2601	9.35e-166	485	2DIWP@1|root,32UBX@2|Bacteria,1VDFB@1239|Firmicutes	1239|Firmicutes	-	-	-	-	-	-	-	-	-	-	-	-	-	-	-
HCO_VIE0001_00426	1227487.C474_03725	1.32e-211	588	COG0582@1|root,arCOG01250@2157|Archaea,2XV73@28890|Euryarchaeota,23TYG@183963|Halobacteria	183963|Halobacteria	L	Phage integrase family	-	-	-	-	-	-	-	-	-	-	-	-	Phage_int_SAM_1,Phage_integrase
HCO_VIE0001_00427	931277.C448_06358	4.35e-140	398	COG0819@1|root,arCOG01128@2157|Archaea,2XTG7@28890|Euryarchaeota,23STS@183963|Halobacteria	183963|Halobacteria	K	transcription activator	tenA2	-	3.5.99.2	ko:K03707	ko00730,ko01100,map00730,map01100	-	R02133,R09993	RC00224,RC00652,RC02832	ko00000,ko00001,ko01000,ko03000	-	-	-	TENA_THI-4
HCO_VIE0001_00428	795797.C497_06159	1.11e-80	244	arCOG04316@1|root,arCOG04316@2157|Archaea,2XYEI@28890|Euryarchaeota,23VKD@183963|Halobacteria	183963|Halobacteria	-	-	-	-	-	-	-	-	-	-	-	-	-	-	-
HCO_VIE0001_00429	931277.C448_05006	7.04e-243	676	arCOG04532@1|root,arCOG04532@2157|Archaea,2XV2M@28890|Euryarchaeota,23S53@183963|Halobacteria	183963|Halobacteria	P	COG1914 Mn2 and Fe2 transporters of the NRAMP family	-	-	-	ko:K03322	-	-	-	-	ko00000,ko02000	2.A.55.2.6,2.A.55.3	-	-	Nramp
HCO_VIE0001_00430	931277.C448_12831	2.4e-43	149	COG1414@1|root,arCOG02798@2157|Archaea,2XUY0@28890|Euryarchaeota,23U5G@183963|Halobacteria	183963|Halobacteria	K	COG1414 Transcriptional regulator	-	-	-	-	-	-	-	-	-	-	-	-	HTH_IclR,IclR
HCO_VIE0001_00431	1227457.C451_16133	6.31e-203	564	COG0111@1|root,arCOG01757@2157|Archaea,2XU4Y@28890|Euryarchaeota,23SDM@183963|Halobacteria	183963|Halobacteria	H	Belongs to the D-isomer specific 2-hydroxyacid dehydrogenase family	serA5	GO:0000166,GO:0003674,GO:0003824,GO:0005488,GO:0006082,GO:0008150,GO:0008152,GO:0009987,GO:0016491,GO:0016614,GO:0016616,GO:0019752,GO:0031406,GO:0036094,GO:0043167,GO:0043168,GO:0043177,GO:0043436,GO:0044237,GO:0044281,GO:0048037,GO:0050661,GO:0050662,GO:0051287,GO:0055114,GO:0070402,GO:0070404,GO:0071704,GO:0097159,GO:1901265,GO:1901363	1.1.1.272	ko:K17064	-	-	R10528	RC00501	ko00000,ko01000	-	-	-	2-Hacid_dh,2-Hacid_dh_C
HCO_VIE0001_00432	1227457.C451_16128	8.15e-32	123	COG0028@1|root,arCOG01998@2157|Archaea,2XUC7@28890|Euryarchaeota,23TX7@183963|Halobacteria	183963|Halobacteria	E	COG0028 Thiamine pyrophosphate-requiring enzymes acetolactate synthase, pyruvate dehydrogenase (cytochrome), glyoxylate carboligase, phosphonopyruvate decarboxylase	-	-	-	-	-	-	-	-	-	-	-	-	TPP_enzyme_C,TPP_enzyme_M,TPP_enzyme_N
HCO_VIE0001_00433	1197130.BAFM01000005_gene1105	4.88e-12	65.1	COG2301@1|root,arCOG00760@2157|Archaea,2XT31@28890|Euryarchaeota,23SAM@183963|Halobacteria	183963|Halobacteria	G	COG2301 Citrate lyase beta subunit	aceB	GO:0003674,GO:0003824,GO:0004474,GO:0005488,GO:0005975,GO:0006081,GO:0006082,GO:0006097,GO:0008150,GO:0008152,GO:0009987,GO:0016740,GO:0016746,GO:0019752,GO:0032787,GO:0043167,GO:0043169,GO:0043436,GO:0044237,GO:0044238,GO:0044262,GO:0044281,GO:0046487,GO:0046872,GO:0046912,GO:0071704	3.1.2.30,4.1.3.24	ko:K19282	ko00630,ko01120,ko01200,map00630,map01120,map01200	M00012,M00740	R00473,R10612	RC00004,RC00014,RC00307,RC00308	ko00000,ko00001,ko00002,ko01000	-	-	-	HpcH_HpaI
HCO_VIE0001_00434	797114.C475_15463	3.61e-140	403	COG0179@1|root,arCOG00235@2157|Archaea,2XU3P@28890|Euryarchaeota,23TTA@183963|Halobacteria	183963|Halobacteria	Q	COG0179 2-keto-4-pentenoate hydratase 2-oxohepta-3-ene-1,7-dioic acid hydratase (catechol pathway)	-	-	-	-	-	-	-	-	-	-	-	-	FAA_hydrolase
HCO_VIE0001_00435	1197130.BAFM01000025_gene3026	5.44e-160	451	COG0842@1|root,arCOG01467@2157|Archaea,2XT3B@28890|Euryarchaeota,23UKT@183963|Halobacteria	183963|Halobacteria	V	COG0842 ABC-type multidrug transport system, permease component	-	-	-	ko:K01992	-	M00254	-	-	ko00000,ko00002,ko02000	3.A.1	-	-	ABC2_membrane
HCO_VIE0001_00436	1197130.BAFM01000025_gene3025	3.03e-201	561	COG1131@1|root,arCOG00194@2157|Archaea,2XUK9@28890|Euryarchaeota,23TAK@183963|Halobacteria	183963|Halobacteria	V	COG1131 ABC-type multidrug transport system, ATPase component	-	-	-	ko:K01990	-	M00254	-	-	ko00000,ko00002,ko02000	3.A.1	-	-	ABC_tran
HCO_VIE0001_00437	1197130.BAFM01000025_gene3024	4.88e-71	216	arCOG03295@1|root,arCOG03295@2157|Archaea,2Y006@28890|Euryarchaeota,23XJ5@183963|Halobacteria	183963|Halobacteria	-	-	-	-	-	-	-	-	-	-	-	-	-	-	-
HCO_VIE0001_00438	1197130.BAFM01000025_gene3023	2.67e-95	282	COG1309@1|root,arCOG02646@2157|Archaea,2XY3G@28890|Euryarchaeota,23W84@183963|Halobacteria	183963|Halobacteria	K	COG1309 Transcriptional regulator	-	-	-	-	-	-	-	-	-	-	-	-	TetR_C_6,TetR_N
HCO_VIE0001_00439	1132509.C447_10590	1.08e-28	106	arCOG10824@1|root,arCOG10824@2157|Archaea	2157|Archaea	-	-	-	-	-	-	-	-	-	-	-	-	-	-	-
HCO_VIE0001_00440	1197130.BAFM01000025_gene3021	2.15e-200	563	COG1131@1|root,arCOG00194@2157|Archaea,2XTCU@28890|Euryarchaeota,23SM1@183963|Halobacteria	183963|Halobacteria	E	ABC-type multidrug transport system, ATPase component	-	-	-	ko:K01990	-	M00254	-	-	ko00000,ko00002,ko02000	3.A.1	-	-	ABC_tran
HCO_VIE0001_00441	1197130.BAFM01000025_gene3020	3.89e-153	434	arCOG08617@1|root,arCOG08617@2157|Archaea,2XW39@28890|Euryarchaeota,23SYN@183963|Halobacteria	183963|Halobacteria	S	COG1277 ABC-type transport system involved in multi-copper enzyme maturation, permease component	-	-	-	ko:K01992	-	M00254	-	-	ko00000,ko00002,ko02000	3.A.1	-	-	ABC2_membrane_2
HCO_VIE0001_00442	1197130.BAFM01000025_gene3019	9.87e-157	443	COG1277@1|root,arCOG02436@2157|Archaea,2Y7IQ@28890|Euryarchaeota,241I5@183963|Halobacteria	183963|Halobacteria	S	COG1277 ABC-type transport system involved in multi-copper enzyme maturation, permease component	-	-	-	ko:K01992	-	M00254	-	-	ko00000,ko00002,ko02000	3.A.1	-	-	ABC2_membrane_2
HCO_VIE0001_00443	1197130.BAFM01000025_gene3018	1.66e-132	377	COG1309@1|root,arCOG02648@2157|Archaea,2XZ1W@28890|Euryarchaeota,23XBM@183963|Halobacteria	183963|Halobacteria	K	Bacterial regulatory proteins, tetR family	-	-	-	-	-	-	-	-	-	-	-	-	TetR_N
HCO_VIE0001_00444	1197130.BAFM01000025_gene3017	3.51e-198	555	COG0628@1|root,arCOG02642@2157|Archaea,2XT00@28890|Euryarchaeota,23TDZ@183963|Halobacteria	183963|Halobacteria	S	permease	-	-	-	-	-	-	-	-	-	-	-	-	AI-2E_transport
HCO_VIE0001_00445	1202768.JROF01000048_gene3815	2.24e-06	50.1	arCOG08928@1|root,arCOG08928@2157|Archaea,2Y814@28890|Euryarchaeota,23YJK@183963|Halobacteria	183963|Halobacteria	-	-	-	-	-	-	-	-	-	-	-	-	-	-	-
HCO_VIE0001_00446	1197130.BAFM01000006_gene1341	2.53e-240	661	COG1023@1|root,arCOG00248@2157|Archaea,2XW8I@28890|Euryarchaeota,23SQ1@183963|Halobacteria	183963|Halobacteria	G	6-phosphogluconate dehydrogenase-like protein	-	-	-	-	-	-	-	-	-	-	-	-	6PGD,NAD_binding_2
HCO_VIE0001_00447	1197130.BAFM01000006_gene1340	1.28e-196	546	COG0120@1|root,arCOG01122@2157|Archaea,2XTXI@28890|Euryarchaeota,23SUK@183963|Halobacteria	183963|Halobacteria	G	Catalyzes the reversible conversion of ribose-5- phosphate to ribulose 5-phosphate	rpiA	-	-	-	-	-	-	-	-	-	-	-	Rib_5-P_isom_A
HCO_VIE0001_00448	1197130.BAFM01000006_gene1337	5.77e-187	521	COG3970@1|root,arCOG00236@2157|Archaea,2XTZ4@28890|Euryarchaeota,23THC@183963|Halobacteria	183963|Halobacteria	S	fumarylacetoacetate (FAA) hydrolase	-	-	4.2.1.141	ko:K14259	ko00040,map00040	-	R09186	RC00429	ko00000,ko00001,ko01000	-	-	-	FAA_hydrolase
HCO_VIE0001_00449	1197130.BAFM01000006_gene1336	0	877	COG1012@1|root,arCOG01252@2157|Archaea,2XT1Y@28890|Euryarchaeota,23SU2@183963|Halobacteria	183963|Halobacteria	C	COG1012 NAD-dependent aldehyde dehydrogenases	aldY3	-	1.2.1.26	ko:K19588	ko00040,ko00053,map00040,map00053	-	R00264	RC00080	ko00000,ko00001,ko01000	-	-	-	Aldedh
HCO_VIE0001_00452	1197130.BAFM01000006_gene1334	5.77e-177	494	COG0077@1|root,arCOG00255@2157|Archaea,2XTAI@28890|Euryarchaeota,23SD2@183963|Halobacteria	183963|Halobacteria	E	Prephenate dehydratase	pheA	-	4.2.1.51	ko:K04518	ko00400,ko01100,ko01110,ko01130,ko01230,map00400,map01100,map01110,map01130,map01230	M00024	R00691,R01373	RC00360	ko00000,ko00001,ko00002,ko01000	-	-	-	ACT,PDT
HCO_VIE0001_00453	1197130.BAFM01000006_gene1333	5.65e-82	244	COG0071@1|root,arCOG01832@2157|Archaea,2XYW4@28890|Euryarchaeota,23X30@183963|Halobacteria	183963|Halobacteria	O	Belongs to the small heat shock protein (HSP20) family	-	-	-	ko:K13993	ko04141,map04141	-	-	-	ko00000,ko00001,ko03110	-	-	-	HSP20
HCO_VIE0001_00454	1197130.BAFM01000006_gene1332	1.51e-94	276	COG1225@1|root,arCOG00310@2157|Archaea,2XX1M@28890|Euryarchaeota,23VTK@183963|Halobacteria	183963|Halobacteria	O	alkyl hydroperoxide reductase Thiol specific antioxidant Mal allergen	bcp3	-	1.11.1.15	ko:K03564	-	-	-	-	ko00000,ko01000	-	-	-	AhpC-TSA
HCO_VIE0001_00455	931277.C448_09325	2.41e-61	193	arCOG14874@1|root,arCOG14874@2157|Archaea,2XZ43@28890|Euryarchaeota,23XAH@183963|Halobacteria	183963|Halobacteria	-	-	-	-	-	-	-	-	-	-	-	-	-	-	-
HCO_VIE0001_00456	1197130.BAFM01000006_gene1331	0	1610	COG0525@1|root,arCOG00808@2157|Archaea,2Y85R@28890|Euryarchaeota,23SCC@183963|Halobacteria	183963|Halobacteria	J	Belongs to the class-I aminoacyl-tRNA synthetase family	leuS	-	6.1.1.4	ko:K01869	ko00970,map00970	M00359,M00360	R03657	RC00055,RC00523	ko00000,ko00001,ko00002,ko01000,ko01007,ko03016,ko03029	-	-	-	Anticodon_1,tRNA-synt_1
HCO_VIE0001_00457	1197130.BAFM01000006_gene1328	3.24e-37	126	arCOG09162@1|root,arCOG09162@2157|Archaea,2Y1I7@28890|Euryarchaeota,23YND@183963|Halobacteria	183963|Halobacteria	-	-	-	-	-	-	-	-	-	-	-	-	-	-	-
HCO_VIE0001_00458	1197130.BAFM01000006_gene1327	1.31e-219	607	COG2423@1|root,arCOG01035@2157|Archaea,2XTTC@28890|Euryarchaeota,23S2V@183963|Halobacteria	183963|Halobacteria	E	Catalyzes the NAD( )-dependent oxidative deamination of L-alanine to pyruvate, and the reverse reaction, the reductive amination of pyruvate	ala	-	1.4.1.1	ko:K19244	ko00250,ko00430,ko01100,map00250,map00430,map01100	-	R00396	RC00008	ko00000,ko00001,ko01000	-	-	-	OCD_Mu_crystall
HCO_VIE0001_00459	1197130.BAFM01000006_gene1325	1.66e-83	269	arCOG02830@1|root,arCOG02830@2157|Archaea,2Y00Y@28890|Euryarchaeota,23XIR@183963|Halobacteria	183963|Halobacteria	V	Restriction endonuclease	-	-	-	-	-	-	-	-	-	-	-	-	-
HCO_VIE0001_00460	1293048.CBMB010000005_gene2687	8.01e-227	657	COG1123@1|root,arCOG00185@2157|Archaea,2Y7KQ@28890|Euryarchaeota,240TR@183963|Halobacteria	183963|Halobacteria	E	COG1123 ATPase components of various ABC-type transport systems, contain duplicated ATPase	-	-	-	ko:K02031,ko:K02032	ko02024,map02024	M00239	-	-	ko00000,ko00001,ko00002,ko02000	3.A.1.5	-	-	ABC_tran,oligo_HPY
HCO_VIE0001_00461	634497.HAH_4458	3.93e-145	417	COG1173@1|root,arCOG00748@2157|Archaea,2XUIX@28890|Euryarchaeota,23T5H@183963|Halobacteria	183963|Halobacteria	P	COG1173 ABC-type dipeptide oligopeptide nickel transport systems, permease components	nikC	-	-	ko:K02034	ko02024,map02024	M00239	-	-	ko00000,ko00001,ko00002,ko02000	3.A.1.5	-	-	BPD_transp_1,OppC_N
HCO_VIE0001_00462	634497.HAH_4459	7.13e-172	486	COG0601@1|root,arCOG00751@2157|Archaea,2XTRU@28890|Euryarchaeota,23T7W@183963|Halobacteria	183963|Halobacteria	P	COG0601 ABC-type dipeptide oligopeptide nickel transport systems, permease components	-	-	-	ko:K02033	ko02024,map02024	M00239	-	-	ko00000,ko00001,ko00002,ko02000	3.A.1.5	-	-	BPD_transp_1
HCO_VIE0001_00463	662479.C440_06717	3.47e-280	776	COG0747@1|root,arCOG01534@2157|Archaea,2XUTE@28890|Euryarchaeota,241DD@183963|Halobacteria	183963|Halobacteria	E	ABC-type dipeptide transport system, periplasmic component	-	-	-	ko:K02035	ko02024,map02024	M00239	-	-	ko00000,ko00001,ko00002,ko02000	3.A.1.5	-	-	SBP_bac_5
HCO_VIE0001_00464	931277.C448_08149	2.1e-237	657	COG0477@1|root,arCOG00134@2157|Archaea,2XT21@28890|Euryarchaeota,23RXZ@183963|Halobacteria	183963|Halobacteria	G	COG0477 Permeases of the major facilitator superfamily	-	-	-	-	-	-	-	-	-	-	-	-	MFS_1
HCO_VIE0001_00465	1197130.BAFM01000010_gene1847	0	944	COG0459@1|root,arCOG01257@2157|Archaea,2XTMS@28890|Euryarchaeota,23T6B@183963|Halobacteria	183963|Halobacteria	O	Belongs to the TCP-1 chaperonin family	thsB	-	-	ko:K22447	-	-	-	-	ko00000,ko03110	-	-	-	Cpn60_TCP1
HCO_VIE0001_00466	1197130.BAFM01000010_gene1848	3.93e-171	479	COG2820@1|root,arCOG01324@2157|Archaea,2Y06F@28890|Euryarchaeota,23W2X@183963|Halobacteria	183963|Halobacteria	F	Uridine phosphorylase	-	-	2.4.2.3	ko:K00757	ko00240,ko00983,ko01100,map00240,map00983,map01100	-	R01876,R02484,R08229	RC00063	ko00000,ko00001,ko01000	-	-	-	PNP_UDP_1
HCO_VIE0001_00467	1197130.BAFM01000010_gene1849	1.67e-91	267	arCOG08135@1|root,arCOG08135@2157|Archaea,2XYRN@28890|Euryarchaeota,23WUI@183963|Halobacteria	183963|Halobacteria	-	-	-	-	-	-	-	-	-	-	-	-	-	-	-
HCO_VIE0001_00468	469382.Hbor_10810	1.88e-42	156	arCOG07585@1|root,arCOG07585@2157|Archaea,2XZXU@28890|Euryarchaeota,23XSE@183963|Halobacteria	183963|Halobacteria	-	-	-	-	-	-	-	-	-	-	-	-	-	-	-
HCO_VIE0001_00470	1197130.BAFM01000010_gene1852	6.72e-73	220	COG4357@1|root,arCOG07598@2157|Archaea,2XYNT@28890|Euryarchaeota,23WZJ@183963|Halobacteria	183963|Halobacteria	S	zinc finger CHY	-	-	-	-	-	-	-	-	-	-	-	-	zf-CHY
HCO_VIE0001_00471	1197130.BAFM01000010_gene1853	5.04e-125	357	COG1901@1|root,arCOG01239@2157|Archaea,2XTSB@28890|Euryarchaeota,23RZ7@183963|Halobacteria	183963|Halobacteria	J	Specifically catalyzes the N1-methylation of pseudouridine at position 54 (Psi54) in tRNAs	trmY	GO:0001510,GO:0003674,GO:0003824,GO:0006139,GO:0006396,GO:0006399,GO:0006400,GO:0006725,GO:0006807,GO:0008033,GO:0008150,GO:0008152,GO:0008168,GO:0008173,GO:0008175,GO:0009451,GO:0009987,GO:0010467,GO:0016070,GO:0016740,GO:0016741,GO:0030488,GO:0032259,GO:0034470,GO:0034641,GO:0034660,GO:0043170,GO:0043412,GO:0043414,GO:0044237,GO:0044238,GO:0044260,GO:0046483,GO:0071704,GO:0090304,GO:0140098,GO:…	2.1.1.257	ko:K16317	-	-	-	-	ko00000,ko01000,ko03016	-	-	-	Methyltrn_RNA_2
HCO_VIE0001_00472	1197130.BAFM01000010_gene1854	3.13e-287	788	COG1004@1|root,arCOG00253@2157|Archaea,2XTQY@28890|Euryarchaeota,23T2G@183963|Halobacteria	183963|Halobacteria	M	Belongs to the UDP-glucose GDP-mannose dehydrogenase family	aglM	-	1.1.1.22	ko:K00012	ko00040,ko00053,ko00520,ko01100,map00040,map00053,map00520,map01100	M00014,M00129,M00361,M00362	R00286	RC00291	ko00000,ko00001,ko00002,ko01000	-	-	-	UDPG_MGDP_dh,UDPG_MGDP_dh_C,UDPG_MGDP_dh_N
HCO_VIE0001_00473	1227457.C451_11090	2.33e-161	454	COG1208@1|root,arCOG00664@2157|Archaea,2XTG9@28890|Euryarchaeota,23T96@183963|Halobacteria	183963|Halobacteria	M	COG1209 dTDP-glucose pyrophosphorylase	aglF	-	2.7.7.24	ko:K00973	ko00521,ko00523,ko00525,ko01130,map00521,map00523,map00525,map01130	M00793	R02328	RC00002	ko00000,ko00001,ko00002,ko01000	-	-	-	NTP_transferase
HCO_VIE0001_00474	1197130.BAFM01000010_gene1856	4.49e-214	594	COG0451@1|root,arCOG01376@2157|Archaea,2XTFT@28890|Euryarchaeota,23UDP@183963|Halobacteria	183963|Halobacteria	M	COG0451 Nucleoside-diphosphate-sugar epimerases	-	-	5.1.3.2	ko:K01784	ko00052,ko00520,ko01100,map00052,map00520,map01100	M00361,M00362,M00632	R00291,R02984	RC00289	ko00000,ko00001,ko00002,ko01000	-	-	-	Epimerase
HCO_VIE0001_00475	1197130.BAFM01000010_gene1857	4.01e-208	577	COG0451@1|root,arCOG01376@2157|Archaea,2XVGW@28890|Euryarchaeota,23SEX@183963|Halobacteria	183963|Halobacteria	M	NAD-dependent epimerase dehydratase	-	-	5.1.3.2	ko:K01784	ko00052,ko00520,ko01100,map00052,map00520,map01100	M00361,M00362,M00632	R00291,R02984	RC00289	ko00000,ko00001,ko00002,ko01000	-	-	-	Epimerase
HCO_VIE0001_00476	1197130.BAFM01000010_gene1858	4.7e-263	723	COG0451@1|root,arCOG04762@2157|Archaea,2XU8F@28890|Euryarchaeota,23TJQ@183963|Halobacteria	183963|Halobacteria	M	COG0451 Nucleoside-diphosphate-sugar epimerases	sqdB	-	-	-	-	-	-	-	-	-	-	-	Epimerase
HCO_VIE0001_00477	1197130.BAFM01000003_gene707	1.4e-72	221	COG4818@1|root,arCOG04344@2157|Archaea,2Y00G@28890|Euryarchaeota,23XT0@183963|Halobacteria	183963|Halobacteria	S	membrane	-	-	-	-	-	-	-	-	-	-	-	-	DUF4870
HCO_VIE0001_00478	797303.Natpe_4129	2.89e-94	282	COG3677@1|root,arCOG02132@2157|Archaea,2Y13M@28890|Euryarchaeota,23Y3A@183963|Halobacteria	183963|Halobacteria	L	ISXO2-like transposase domain	-	-	-	-	-	-	-	-	-	-	-	-	DDE_Tnp_IS1595
HCO_VIE0001_00479	797303.Natpe_4129	3.71e-43	147	COG3677@1|root,arCOG02132@2157|Archaea,2Y13M@28890|Euryarchaeota,23Y3A@183963|Halobacteria	183963|Halobacteria	L	ISXO2-like transposase domain	-	-	-	-	-	-	-	-	-	-	-	-	DDE_Tnp_IS1595
HCO_VIE0001_00480	1197130.BAFM01000028_gene3100	1.32e-143	408	COG2013@1|root,arCOG01908@2157|Archaea,2XUJJ@28890|Euryarchaeota,23T87@183963|Halobacteria	183963|Halobacteria	S	Mitochondrial biogenesis AIM24	-	-	-	-	-	-	-	-	-	-	-	-	AIM24
HCO_VIE0001_00482	931277.C448_06940	2.86e-122	353	COG1321@1|root,arCOG02099@2157|Archaea,2XSWC@28890|Euryarchaeota,23S1S@183963|Halobacteria	183963|Halobacteria	K	COG1321 Mn-dependent transcriptional regulator	sirR	-	-	ko:K03709	-	-	-	-	ko00000,ko03000	-	-	-	Fe_dep_repr_C,Fe_dep_repress,FeoA
HCO_VIE0001_00483	931277.C448_06935	1.75e-264	729	COG2248@1|root,arCOG10198@2157|Archaea,2Y2V3@28890|Euryarchaeota,23YZJ@183963|Halobacteria	183963|Halobacteria	S	Putative, 10TM heavy-metal exporter	-	-	-	-	-	-	-	-	-	-	-	-	ArsP_2
HCO_VIE0001_00484	931277.C448_06930	5.54e-65	202	COG0589@1|root,arCOG02053@2157|Archaea,2XXRS@28890|Euryarchaeota,23W7D@183963|Halobacteria	183963|Halobacteria	T	COG0589 Universal stress protein UspA and related nucleotide-binding proteins	-	-	-	-	-	-	-	-	-	-	-	-	Usp
HCO_VIE0001_00485	931277.C448_06925	0	1287	COG2217@1|root,arCOG01576@2157|Archaea,2XTD8@28890|Euryarchaeota,23SNP@183963|Halobacteria	183963|Halobacteria	P	COG2217 Cation transport ATPase	-	-	3.6.3.3,3.6.3.5	ko:K01534	-	-	-	-	ko00000,ko01000	3.A.3.6	-	-	E1-E2_ATPase,HMA,Hydrolase
HCO_VIE0001_00486	1132509.C447_05453	1.06e-76	230	COG2146@1|root,arCOG02851@2157|Archaea,2XX4P@28890|Euryarchaeota,23VSP@183963|Halobacteria	183963|Halobacteria	P	COG2146 Ferredoxin subunits of nitrite reductase and ring-hydroxylating dioxygenases	-	-	-	-	-	-	-	-	-	-	-	-	Rieske
HCO_VIE0001_00488	671143.DAMO_0224	1.68e-20	99.4	COG1807@1|root,COG1807@2|Bacteria	2|Bacteria	M	4-amino-4-deoxy-L-arabinose transferase activity	-	-	-	-	-	-	-	-	-	-	-	-	PMT_2
HCO_VIE0001_00489	1197130.BAFM01000020_gene2812	1.37e-241	670	COG0477@1|root,arCOG00130@2157|Archaea,2XVPQ@28890|Euryarchaeota,23TTF@183963|Halobacteria	183963|Halobacteria	G	COG0477 Permeases of the major facilitator superfamily	-	-	-	-	-	-	-	-	-	-	-	-	MFS_1
HCO_VIE0001_00491	1227457.C451_07752	5.04e-250	696	COG0534@1|root,arCOG01731@2157|Archaea,2XTXC@28890|Euryarchaeota,23SHI@183963|Halobacteria	183963|Halobacteria	V	COG0534 Na -driven multidrug efflux pump	-	-	-	-	-	-	-	-	-	-	-	-	MatE
HCO_VIE0001_00492	1227457.C451_09675	3.05e-151	428	COG1028@1|root,arCOG01259@2157|Archaea,2XSWX@28890|Euryarchaeota,23TIB@183963|Halobacteria	183963|Halobacteria	I	COG1028 Dehydrogenases with different specificities (related to short-chain alcohol dehydrogenases)	-	-	1.1.1.100	ko:K00059	ko00061,ko00333,ko00780,ko01040,ko01100,ko01130,ko01212,map00061,map00333,map00780,map01040,map01100,map01130,map01212	M00083,M00572	R04533,R04534,R04536,R04543,R04566,R04953,R04964,R07759,R07763,R10116,R10120,R11671	RC00029,RC00117	ko00000,ko00001,ko00002,ko01000,ko01004	-	-	-	adh_short_C2
HCO_VIE0001_00493	931277.C448_00185	0	1003	COG1757@1|root,arCOG02009@2157|Archaea,2XTG4@28890|Euryarchaeota,23SPR@183963|Halobacteria	183963|Halobacteria	C	Na H antiporter	-	-	-	-	-	-	-	-	-	-	-	-	Na_H_antiporter
HCO_VIE0001_00494	1227457.C451_06150	5.06e-153	434	COG0434@1|root,arCOG01982@2157|Archaea,2XT9I@28890|Euryarchaeota,23T8W@183963|Halobacteria	183963|Halobacteria	S	photosystem I assembly BtpA	-	-	-	ko:K06971	-	-	-	-	ko00000	-	-	-	BtpA
HCO_VIE0001_00495	1197130.BAFM01000006_gene1214	5.21e-159	452	COG0524@1|root,arCOG00014@2157|Archaea,2XWB3@28890|Euryarchaeota,23UHN@183963|Halobacteria	183963|Halobacteria	G	COG0524 Sugar kinases, ribokinase family	-	-	2.7.1.15,2.7.1.184	ko:K00852,ko:K18478	ko00030,map00030	-	R01051,R02750,R10970	RC00002,RC00017	ko00000,ko00001,ko01000	-	-	-	PfkB
HCO_VIE0001_00496	1197130.BAFM01000014_gene2335	3.69e-41	140	2C5JC@1|root,2N57V@2157|Archaea,2Y5FJ@28890|Euryarchaeota,240PU@183963|Halobacteria	183963|Halobacteria	-	-	-	-	-	-	-	-	-	-	-	-	-	-	-
HCO_VIE0001_00497	1197130.BAFM01000001_gene50	5.01e-120	346	COG1878@1|root,arCOG02462@2157|Archaea,2XX26@28890|Euryarchaeota,23VW1@183963|Halobacteria	183963|Halobacteria	E	Metal-dependent hydrolase	-	-	-	-	-	-	-	-	-	-	-	-	Cyclase
HCO_VIE0001_00498	1132509.C447_14261	1.81e-65	207	COG3247@1|root,arCOG10041@2157|Archaea,2XWIC@28890|Euryarchaeota,23V5B@183963|Halobacteria	183963|Halobacteria	S	Short repeat of unknown function (DUF308)	-	-	-	-	-	-	-	-	-	-	-	-	DUF308
HCO_VIE0001_00499	1197130.BAFM01000009_gene1718	9.75e-45	150	arCOG06347@1|root,arCOG06347@2157|Archaea,2XYQ4@28890|Euryarchaeota,23X6F@183963|Halobacteria	183963|Halobacteria	-	-	-	-	-	-	-	-	-	-	-	-	-	-	-
HCO_VIE0001_00500	268739.Nmlp_1207	2.56e-06	51.2	arCOG08095@1|root,arCOG08095@2157|Archaea,2XWRX@28890|Euryarchaeota,23VEN@183963|Halobacteria	183963|Halobacteria	K	COG2202 FOG PAS PAC domain	-	-	-	-	-	-	-	-	-	-	-	-	HTH_20
HCO_VIE0001_00501	1227457.C451_01243	5.2e-228	629	arCOG04442@1|root,arCOG04442@2157|Archaea,2XTSV@28890|Euryarchaeota,23S9W@183963|Halobacteria	183963|Halobacteria	L	PFAM Transposase DDE domain	-	-	-	-	-	-	-	-	-	-	-	-	DDE_Tnp_1
HCO_VIE0001_00502	931277.C448_05603	6.64e-279	763	COG3385@1|root,arCOG04496@2157|Archaea,2XZCB@28890|Euryarchaeota,23X81@183963|Halobacteria	183963|Halobacteria	L	COG3385 FOG Transposase and inactivated derivatives	-	-	-	-	-	-	-	-	-	-	-	-	DDE_Tnp_1
HCO_VIE0001_00503	1227457.C451_12527	2.03e-48	181	arCOG02916@1|root,arCOG02916@2157|Archaea,2XUVP@28890|Euryarchaeota,23UBC@183963|Halobacteria	183963|Halobacteria	S	PKD domain containing protein	-	-	-	-	-	-	-	-	-	-	-	-	Big_1
HCO_VIE0001_00504	1197130.BAFM01000006_gene1216	0	1144	COG2064@1|root,arCOG01808@2157|Archaea,2XT4Q@28890|Euryarchaeota,23TAB@183963|Halobacteria	183963|Halobacteria	N	type II secretion system	-	-	-	ko:K07333	-	-	-	-	ko00000,ko02035,ko02044	-	-	-	T2SSF
HCO_VIE0001_00505	1197130.BAFM01000006_gene1217	1.61e-222	633	COG4962@1|root,arCOG01817@2157|Archaea,2XT4E@28890|Euryarchaeota,23S1M@183963|Halobacteria	183963|Halobacteria	N	COG0630 Type IV secretory pathway, VirB11 components, and related ATPases involved in archaeal flagella biosynthesis	gspE2	-	-	ko:K07332	-	-	-	-	ko00000,ko02035,ko02044	-	-	-	T2SSE
HCO_VIE0001_00508	469382.Hbor_20070	7.06e-88	273	COG0582@1|root,arCOG01241@2157|Archaea,2XV3E@28890|Euryarchaeota,23W7N@183963|Halobacteria	183963|Halobacteria	L	Site-specific recombinase XerD	-	-	-	ko:K04763	-	-	-	-	ko00000,ko03036	-	-	-	Phage_int_SAM_4,Phage_integrase
HCO_VIE0001_00509	1197130.BAFM01000006_gene1217	4.8e-197	569	COG4962@1|root,arCOG01817@2157|Archaea,2XT4E@28890|Euryarchaeota,23S1M@183963|Halobacteria	183963|Halobacteria	N	COG0630 Type IV secretory pathway, VirB11 components, and related ATPases involved in archaeal flagella biosynthesis	gspE2	-	-	ko:K07332	-	-	-	-	ko00000,ko02035,ko02044	-	-	-	T2SSE
HCO_VIE0001_00510	1197130.BAFM01000006_gene1218	2.69e-256	704	COG0436@1|root,arCOG01130@2157|Archaea,2XSVT@28890|Euryarchaeota,23SB8@183963|Halobacteria	183963|Halobacteria	E	COG0436 Aspartate tyrosine aromatic aminotransferase	aspC1	-	-	ko:K10907	-	-	-	-	ko00000,ko01000,ko01007	-	-	-	Aminotran_1_2
HCO_VIE0001_00511	1197130.BAFM01000006_gene1219	2.4e-92	272	COG1522@1|root,arCOG01580@2157|Archaea,2XTN6@28890|Euryarchaeota,23UE6@183963|Halobacteria	183963|Halobacteria	K	COG1522 Transcriptional regulators	lrp	-	-	-	-	-	-	-	-	-	-	-	AsnC_trans_reg,HTH_24,HTH_AsnC-type
HCO_VIE0001_00512	1197130.BAFM01000006_gene1220	2.01e-305	843	COG3413@1|root,arCOG02387@1|root,arCOG02278@2157|Archaea,arCOG02387@2157|Archaea,2XTUJ@28890|Euryarchaeota,23T3W@183963|Halobacteria	183963|Halobacteria	T	sensor protein	-	-	-	-	-	-	-	-	-	-	-	-	BAT,GAF_2,HTH_10,PAS_4,Response_reg
HCO_VIE0001_00513	1197130.BAFM01000006_gene1221	0	2374	COG2202@1|root,COG2203@1|root,arCOG02348@1|root,arCOG02387@1|root,arCOG02334@2157|Archaea,arCOG02348@2157|Archaea,arCOG02369@2157|Archaea,arCOG02387@2157|Archaea,2Y149@28890|Euryarchaeota,240V2@183963|Halobacteria	183963|Halobacteria	T	COG0784 FOG CheY-like receiver	-	-	-	-	-	-	-	-	-	-	-	-	GAF_2,HATPase_c,HisKA,PAS_4,Response_reg
HCO_VIE0001_00514	1197130.BAFM01000006_gene1222	7.89e-124	353	COG0526@1|root,arCOG00314@2157|Archaea,2XTTJ@28890|Euryarchaeota,23SCQ@183963|Halobacteria	183963|Halobacteria	O	COG0526 Thiol-disulfide isomerase and thioredoxins	-	-	-	-	-	-	-	-	-	-	-	-	AhpC-TSA
HCO_VIE0001_00516	1197130.BAFM01000006_gene1223	3.03e-234	646	COG1522@1|root,arCOG01628@2157|Archaea,2XTH0@28890|Euryarchaeota,23TQN@183963|Halobacteria	183963|Halobacteria	K	COG1522 Transcriptional regulators	ahbA	-	-	-	-	-	-	-	-	-	-	-	-
HCO_VIE0001_00517	1197130.BAFM01000006_gene1224	1.37e-175	493	COG1028@1|root,arCOG01264@2157|Archaea,2XVCU@28890|Euryarchaeota,23TH1@183963|Halobacteria	183963|Halobacteria	I	COG1028 Dehydrogenases with different specificities (related to short-chain alcohol dehydrogenases)	-	-	-	-	-	-	-	-	-	-	-	-	adh_short
HCO_VIE0001_00518	1197130.BAFM01000006_gene1226	7.65e-232	640	COG0547@1|root,arCOG02012@2157|Archaea,2XU35@28890|Euryarchaeota,23TCP@183963|Halobacteria	183963|Halobacteria	E	Anthranilate phosphoribosyltransferase	trpD1	-	2.4.2.18	ko:K00766	ko00400,ko01100,ko01110,ko01130,ko01230,map00400,map01100,map01110,map01130,map01230	M00023	R01073	RC00440	ko00000,ko00001,ko00002,ko01000	-	-	-	Glycos_trans_3N,Glycos_transf_3
HCO_VIE0001_00519	1197130.BAFM01000006_gene1227	3.3e-199	555	COG2423@1|root,arCOG01035@2157|Archaea,2XTDI@28890|Euryarchaeota,23TGD@183963|Halobacteria	183963|Halobacteria	E	ornithine cyclodeaminase mu-crystallin	-	-	1.4.1.1	ko:K19244	ko00250,ko00430,ko01100,map00250,map00430,map01100	-	R00396	RC00008	ko00000,ko00001,ko01000	-	-	-	OCD_Mu_crystall
HCO_VIE0001_00520	1033806.HTIA_p3061	2.82e-49	186	COG0419@1|root,COG1106@1|root,arCOG00368@2157|Archaea,arCOG03239@2157|Archaea,2Y2JB@28890|Euryarchaeota	28890|Euryarchaeota	L	AAA ATPase domain	-	-	-	-	-	-	-	-	-	-	-	-	SMC_N
HCO_VIE0001_00521	1227457.C451_04801	1.23e-82	246	COG3335@1|root,arCOG02129@2157|Archaea,2Y34D@28890|Euryarchaeota,23ZEF@183963|Halobacteria	183963|Halobacteria	L	DDE superfamily endonuclease	-	-	-	-	-	-	-	-	-	-	-	-	DDE_3
HCO_VIE0001_00522	1227454.C446_05240	1.62e-84	253	COG3415@1|root,arCOG02128@2157|Archaea,2XYJ1@28890|Euryarchaeota,23WGK@183963|Halobacteria	183963|Halobacteria	L	COG3415 Transposase and inactivated derivatives	-	-	-	-	-	-	-	-	-	-	-	-	HTH_32,HTH_33
HCO_VIE0001_00524	1033806.HTIA_p3061	1.09e-15	82.8	COG0419@1|root,COG1106@1|root,arCOG00368@2157|Archaea,arCOG03239@2157|Archaea,2Y2JB@28890|Euryarchaeota	28890|Euryarchaeota	L	AAA ATPase domain	-	-	-	-	-	-	-	-	-	-	-	-	SMC_N
HCO_VIE0001_00525	1197130.BAFM01000006_gene1228	6.67e-261	716	COG0665@1|root,arCOG00755@2157|Archaea,2XTIF@28890|Euryarchaeota,23SJR@183963|Halobacteria	183963|Halobacteria	E	COG0665 Glycine D-amino acid oxidases (deaminating)	-	-	1.5.3.1	ko:K00303	ko00260,ko01100,map00260,map01100	-	R00610	RC00060,RC00557	ko00000,ko00001,ko01000	-	-	-	DAO
HCO_VIE0001_00526	1197130.BAFM01000006_gene1229	9.97e-114	326	COG0652@1|root,arCOG04767@2157|Archaea,2XTHC@28890|Euryarchaeota,23V5W@183963|Halobacteria	183963|Halobacteria	O	COG0652 Peptidyl-prolyl cis-trans isomerase (rotamase) - cyclophilin family	ppiA	-	5.2.1.8	ko:K03767,ko:K03768	ko01503,ko04217,map01503,map04217	-	-	-	ko00000,ko00001,ko01000,ko03110,ko04147	-	-	-	Pro_isomerase
HCO_VIE0001_00527	1132509.C447_13517	3.55e-15	68.6	arCOG09270@1|root,arCOG09270@2157|Archaea,2Y1WM@28890|Euryarchaeota,23YB6@183963|Halobacteria	183963|Halobacteria	-	-	-	-	-	-	-	-	-	-	-	-	-	-	-
HCO_VIE0001_00528	1197130.BAFM01000006_gene1231	2.03e-73	220	arCOG04765@1|root,arCOG04765@2157|Archaea,2XXXW@28890|Euryarchaeota,23WC5@183963|Halobacteria	183963|Halobacteria	-	-	-	-	-	-	-	-	-	-	-	-	-	-	-
HCO_VIE0001_00530	1197130.BAFM01000006_gene1233	7.23e-83	245	arCOG07569@1|root,arCOG07569@2157|Archaea,2XY05@28890|Euryarchaeota,23W9Q@183963|Halobacteria	183963|Halobacteria	K	bacterial-type RNA polymerase transcriptional repressor activity, sequence-specific DNA binding	-	-	-	-	-	-	-	-	-	-	-	-	-
HCO_VIE0001_00531	1197130.BAFM01000006_gene1234	5.24e-96	281	arCOG04764@1|root,arCOG04764@2157|Archaea,2XY8S@28890|Euryarchaeota,23W6M@183963|Halobacteria	183963|Halobacteria	-	-	-	-	-	-	-	-	-	-	-	-	-	-	-
HCO_VIE0001_00532	1197130.BAFM01000006_gene1235	1.87e-149	422	COG0569@1|root,arCOG01957@2157|Archaea,2XUUX@28890|Euryarchaeota,23TAA@183963|Halobacteria	183963|Halobacteria	P	COG0569 K transport systems, NAD-binding component	trkA2	-	-	ko:K03499	-	-	-	-	ko00000,ko02000	2.A.38.1,2.A.38.4	-	-	TrkA_C,TrkA_N
HCO_VIE0001_00533	1197130.BAFM01000006_gene1236	4.2e-221	612	COG1071@1|root,arCOG01054@2157|Archaea,2XT9E@28890|Euryarchaeota,23UH4@183963|Halobacteria	183963|Halobacteria	C	COG1071 Pyruvate 2-oxoglutarate dehydrogenase complex, dehydrogenase (E1) component, eukaryotic type, alpha subunit	-	-	1.2.4.1	ko:K00161	ko00010,ko00020,ko00620,ko01100,ko01110,ko01120,ko01130,ko01200,ko04066,ko04922,ko05230,map00010,map00020,map00620,map01100,map01110,map01120,map01130,map01200,map04066,map04922,map05230	M00307	R00014,R00209,R01699,R03270	RC00004,RC00027,RC00627,RC02742,RC02744,RC02882	br01601,ko00000,ko00001,ko00002,ko01000	-	-	-	E1_dh
HCO_VIE0001_00534	1197130.BAFM01000006_gene1237	2.93e-58	181	arCOG06366@1|root,arCOG06366@2157|Archaea,2XZS3@28890|Euryarchaeota,23XU3@183963|Halobacteria	183963|Halobacteria	-	-	-	-	-	-	-	-	-	-	-	-	-	-	-
HCO_VIE0001_00535	1197130.BAFM01000006_gene1238	9.66e-145	409	COG3413@1|root,arCOG02280@2157|Archaea,2XTUH@28890|Euryarchaeota,23T2Y@183963|Halobacteria	183963|Halobacteria	K	DNA binding protein	-	-	-	ko:K06930	-	-	-	-	ko00000	-	-	-	BAT,HTH_10
HCO_VIE0001_00537	1197130.BAFM01000006_gene1240	5.49e-128	365	COG0125@1|root,arCOG01891@2157|Archaea,2XTAM@28890|Euryarchaeota,23U8F@183963|Halobacteria	183963|Halobacteria	F	thymidylate kinase	tmk	-	2.7.4.9	ko:K00943	ko00240,ko01100,map00240,map01100	M00053	R02094,R02098	RC00002	ko00000,ko00001,ko00002,ko01000	-	-	-	Thymidylate_kin
HCO_VIE0001_00538	1197130.BAFM01000006_gene1242	2.3e-169	478	COG0702@1|root,arCOG03015@2157|Archaea,2XTKA@28890|Euryarchaeota,23SGJ@183963|Halobacteria	183963|Halobacteria	M	NAD-dependent epimerase dehydratase	-	-	1.6.5.3,1.6.99.3	ko:K00329,ko:K00356	ko00190,map00190	-	R11945	RC00061	ko00000,ko00001,ko01000	-	-	-	NAD_binding_10
HCO_VIE0001_00539	1197130.BAFM01000006_gene1243	3.2e-119	344	COG1920@1|root,arCOG04472@2157|Archaea,2XX3C@28890|Euryarchaeota,23VJ8@183963|Halobacteria	183963|Halobacteria	H	Guanylyltransferase that catalyzes the activation of 2- phospho-L-lactate (LP) as (2S)-lactyl-2-diphospho-5'-guanosine (LPPG), via the condensation of LP with GTP. Is involved in the biosynthesis of coenzyme F420, a hydride carrier cofactor	cofC	-	2.7.7.68	ko:K14941	ko00680,ko01120,map00680,map01120	M00378	R09397	RC00002	ko00000,ko00001,ko00002,ko01000	-	-	-	CofC
HCO_VIE0001_00540	1197130.BAFM01000006_gene1244	2.85e-247	681	COG1060@1|root,arCOG00657@2157|Archaea,2XT78@28890|Euryarchaeota,23S4A@183963|Halobacteria	183963|Halobacteria	H	Catalyzes the radical-mediated transfer of the hydroxybenzyl group from 4-hydroxyphenylpyruvate (HPP) to 5-amino- 6-ribitylamino-2,4(1H,3H)-pyrimidinedione to form 7,8-didemethyl- 8-hydroxy-5-deazariboflavin (FO)	cofG	-	2.5.1.77	ko:K11780	ko00680,ko01120,map00680,map01120	M00378	R09396	RC01381,RC03002,RC03007	ko00000,ko00001,ko00002,ko01000	-	-	-	Radical_SAM
HCO_VIE0001_00541	1197130.BAFM01000006_gene1245	6.83e-117	340	2BVQW@1|root,2N5U8@2157|Archaea,2Y402@28890|Euryarchaeota,23ZTU@183963|Halobacteria	183963|Halobacteria	-	-	-	-	-	-	-	-	-	-	-	-	-	-	-
HCO_VIE0001_00542	1197130.BAFM01000006_gene1246	4.56e-245	674	arCOG09128@1|root,arCOG09128@2157|Archaea,2XV0F@28890|Euryarchaeota,23SIY@183963|Halobacteria	183963|Halobacteria	S	protein related to plant photosystem II stability assembly factor	-	-	-	-	-	-	-	-	-	-	-	-	-
HCO_VIE0001_00545	1197130.BAFM01000006_gene1249	4.98e-230	635	COG0152@1|root,arCOG04421@2157|Archaea,2XTW4@28890|Euryarchaeota,23SPD@183963|Halobacteria	183963|Halobacteria	F	COG0152 Phosphoribosylaminoimidazolesuccinocarboxamide (SAICAR) synthase	purC	-	6.3.2.6	ko:K01923	ko00230,ko01100,ko01110,ko01130,map00230,map01100,map01110,map01130	M00048	R04591	RC00064,RC00162	ko00000,ko00001,ko00002,ko01000	-	-	-	SAICAR_synt
HCO_VIE0001_00546	1197130.BAFM01000006_gene1250	9.17e-219	605	COG0788@1|root,arCOG02826@2157|Archaea,2XTF7@28890|Euryarchaeota,23SJF@183963|Halobacteria	183963|Halobacteria	F	COG0788 Formyltetrahydrofolate hydrolase	purU	-	3.5.1.10	ko:K01433	ko00630,ko00670,map00630,map00670	-	R00944	RC00026,RC00111	ko00000,ko00001,ko01000	-	-	-	ACT_6,Formyl_trans_N
HCO_VIE0001_00547	1197130.BAFM01000006_gene1251	8.72e-44	143	COG1828@1|root,arCOG04462@2157|Archaea,2XYPB@28890|Euryarchaeota,23WPB@183963|Halobacteria	183963|Halobacteria	F	Part of the phosphoribosylformylglycinamidine synthase complex involved in the purines biosynthetic pathway. Catalyzes the ATP-dependent conversion of formylglycinamide ribonucleotide (FGAR) and glutamine to yield formylglycinamidine ribonucleotide (FGAM) and glutamate. The FGAM synthase complex is composed of three subunits. PurQ produces an ammonia molecule by converting glutamine to glutamate.…	purS	-	6.3.5.3	ko:K01952	ko00230,ko01100,ko01110,ko01130,map00230,map01100,map01110,map01130	M00048	R04463	RC00010,RC01160	ko00000,ko00001,ko00002,ko01000	-	-	-	PurS
HCO_VIE0001_00548	1197130.BAFM01000006_gene1252	2.48e-152	429	COG0047@1|root,arCOG00102@2157|Archaea,2XTPA@28890|Euryarchaeota,23S9N@183963|Halobacteria	183963|Halobacteria	F	Part of the phosphoribosylformylglycinamidine synthase complex involved in the purines biosynthetic pathway. Catalyzes the ATP-dependent conversion of formylglycinamide ribonucleotide (FGAR) and glutamine to yield formylglycinamidine ribonucleotide (FGAM) and glutamate. The FGAM synthase complex is composed of three subunits. PurQ produces an ammonia molecule by converting glutamine to glutamate.…	purQ	-	6.3.5.3	ko:K01952	ko00230,ko01100,ko01110,ko01130,map00230,map01100,map01110,map01130	M00048	R04463	RC00010,RC01160	ko00000,ko00001,ko00002,ko01000	-	-	-	GATase_5
HCO_VIE0001_00550	795797.C497_03252	2.14e-46	164	COG3595@1|root,arCOG03825@2157|Archaea,2XWNU@28890|Euryarchaeota,23V5V@183963|Halobacteria	183963|Halobacteria	S	Putative adhesin	-	-	-	-	-	-	-	-	-	-	-	-	DUF4097
HCO_VIE0001_00551	1197130.BAFM01000006_gene1254	2.96e-55	172	arCOG03917@1|root,arCOG03917@2157|Archaea,2XZ0X@28890|Euryarchaeota,23WUH@183963|Halobacteria	183963|Halobacteria	-	-	-	-	-	-	-	-	-	-	-	-	-	-	-
HCO_VIE0001_00552	1197130.BAFM01000006_gene1255	1.76e-259	711	COG1244@1|root,arCOG01360@2157|Archaea,2XT5Q@28890|Euryarchaeota,23T9T@183963|Halobacteria	183963|Halobacteria	S	Elongator protein 3 MiaB NifB	-	-	-	ko:K06936	-	-	-	-	ko00000	-	-	-	-
HCO_VIE0001_00553	543526.Htur_0704	2.14e-74	236	COG0454@1|root,arCOG00831@2157|Archaea,2XTM2@28890|Euryarchaeota,23UH3@183963|Halobacteria	183963|Halobacteria	K	COG0454 Histone acetyltransferase HPA2 and related acetyltransferases	-	-	-	-	-	-	-	-	-	-	-	-	Acetyltransf_1
HCO_VIE0001_00555	1197130.BAFM01000006_gene1258	0	1023	COG1549@1|root,arCOG00990@2157|Archaea,2XT9W@28890|Euryarchaeota,23SND@183963|Halobacteria	183963|Halobacteria	J	COG1549 Queuine tRNA-ribosyltransferases, contain PUA domain	arcS	-	2.6.1.97	ko:K07557	-	-	-	-	ko00000,ko01000	-	-	-	PUA,TGT,TGT_C2
HCO_VIE0001_00558	1197130.BAFM01000006_gene1259	0	898	COG0343@1|root,arCOG00989@2157|Archaea,2XTFH@28890|Euryarchaeota,23T45@183963|Halobacteria	183963|Halobacteria	J	Exchanges the guanine residue with 7-cyano-7- deazaguanine (preQ0) at position 15 in the dihydrouridine loop (D- loop) of archaeal tRNAs	tgtA	-	2.4.2.48	ko:K18779	-	-	-	-	ko00000,ko01000,ko03016	-	-	-	TGT
HCO_VIE0001_00559	1197130.BAFM01000006_gene1260	1.42e-114	330	COG0494@1|root,arCOG01073@2157|Archaea,2XU9X@28890|Euryarchaeota,23U2Q@183963|Halobacteria	183963|Halobacteria	L	COG0494 NTP pyrophosphohydrolases including oxidative damage repair enzymes	-	-	3.6.1.13	ko:K01515	ko00230,map00230	-	R01054	RC00002	ko00000,ko00001,ko01000	-	-	-	NUDIX
HCO_VIE0001_00560	1197130.BAFM01000006_gene1261	1.71e-241	666	COG3268@1|root,arCOG00244@2157|Archaea,2XSZQ@28890|Euryarchaeota,23TMU@183963|Halobacteria	183963|Halobacteria	S	Saccharopine dehydrogenase	-	-	-	-	-	-	-	-	-	-	-	-	Sacchrp_dh_NADP
HCO_VIE0001_00561	751944.HALDL1_03145	2.05e-229	647	COG2317@1|root,arCOG04247@2157|Archaea,2XUPD@28890|Euryarchaeota,23SB9@183963|Halobacteria	183963|Halobacteria	E	Broad specificity carboxypetidase that releases amino acids sequentially from the C-terminus, including neutral, aromatic, polar and basic residues	-	-	3.4.17.19	ko:K01299	-	-	-	-	ko00000,ko01000,ko01002	-	-	-	Peptidase_M32
HCO_VIE0001_00562	1197130.BAFM01000011_gene2059	1.29e-180	505	COG1250@1|root,arCOG00250@2157|Archaea,2XTMV@28890|Euryarchaeota,23RX3@183963|Halobacteria	183963|Halobacteria	I	3-hydroxyacyl-CoA dehydrogenase	hbd	-	1.1.1.157	ko:K00074	ko00360,ko00362,ko00650,ko01100,ko01120,map00360,map00362,map00650,map01100,map01120	-	R01976,R05576,R06941	RC00029,RC00117	ko00000,ko00001,ko01000	-	-	-	3HCDH,3HCDH_N
HCO_VIE0001_00563	1197130.BAFM01000011_gene2060	0	893	COG0119@1|root,arCOG02092@2157|Archaea,2XSZJ@28890|Euryarchaeota,23TQP@183963|Halobacteria	183963|Halobacteria	E	Belongs to the alpha-IPM synthase homocitrate synthase family	leuA2	-	2.3.1.182	ko:K09011	ko00290,ko00660,ko01100,ko01210,ko01230,map00290,map00660,map01100,map01210,map01230	M00535	R07399	RC00004,RC01205	br01601,ko00000,ko00001,ko00002,ko01000	-	-	-	HMGL-like,LeuA_dimer
HCO_VIE0001_00564	1197130.BAFM01000011_gene2061	1.05e-106	313	arCOG04666@1|root,arCOG04666@2157|Archaea,2XT43@28890|Euryarchaeota,23RYD@183963|Halobacteria	183963|Halobacteria	-	-	-	-	-	-	-	-	-	-	-	-	-	-	-
HCO_VIE0001_00565	1197130.BAFM01000011_gene2062	2.77e-94	275	COG2514@1|root,arCOG06106@2157|Archaea,2XU95@28890|Euryarchaeota,23TJK@183963|Halobacteria	183963|Halobacteria	E	Glyoxalase bleomycin resistance protein dioxygenase	-	-	1.13.11.2	ko:K07104	ko00361,ko00362,ko00622,ko00643,ko01100,ko01120,ko01220,map00361,map00362,map00622,map00643,map01100,map01120,map01220	M00569	R00816,R04089,R05295,R05404,R05406,R07795	RC00387,RC00643,RC01075,RC01364,RC01914	ko00000,ko00001,ko00002,ko01000	-	-	-	Glyoxalase
HCO_VIE0001_00566	1197130.BAFM01000011_gene2063	7.55e-302	824	COG0334@1|root,arCOG01352@2157|Archaea,2XU0F@28890|Euryarchaeota,23S08@183963|Halobacteria	183963|Halobacteria	E	Belongs to the Glu Leu Phe Val dehydrogenases family	-	-	1.4.1.3	ko:K00261	ko00220,ko00250,ko00471,ko00910,ko01100,ko01200,ko04217,ko04964,map00220,map00250,map00471,map00910,map01100,map01200,map04217,map04964	M00740	R00243,R00248	RC00006,RC02799	ko00000,ko00001,ko00002,ko01000,ko04147	-	-	-	ELFV_dehydrog,ELFV_dehydrog_N
HCO_VIE0001_00567	1197130.BAFM01000011_gene2064	7.36e-122	348	COG0518@1|root,arCOG00087@2157|Archaea,2XT3G@28890|Euryarchaeota,23S26@183963|Halobacteria	183963|Halobacteria	F	Catalyzes the synthesis of GMP from XMP	guaAA	-	6.3.5.2	ko:K01951	ko00230,ko00983,ko01100,map00230,map00983,map01100	M00050	R01230,R01231,R08244	RC00010,RC00204	ko00000,ko00001,ko00002,ko01000,ko01002	-	-	-	GATase
HCO_VIE0001_00568	1197130.BAFM01000011_gene2065	0	1066	COG3356@1|root,arCOG04351@2157|Archaea,2XVEY@28890|Euryarchaeota,23S9F@183963|Halobacteria	183963|Halobacteria	S	membrane	-	-	-	ko:K08979	-	-	-	-	ko00000	-	-	-	DUF2070
HCO_VIE0001_00569	1197130.BAFM01000011_gene2085	1.95e-41	137	arCOG04665@1|root,arCOG04665@2157|Archaea,2Y08E@28890|Euryarchaeota,23XQT@183963|Halobacteria	183963|Halobacteria	S	Protein of unknown function (DUF3194)	-	-	-	-	-	-	-	-	-	-	-	-	DUF3194
HCO_VIE0001_00570	1197130.BAFM01000011_gene2084	8.32e-29	109	COG1382@1|root,arCOG01342@2157|Archaea,2XX88@28890|Euryarchaeota,23VTW@183963|Halobacteria	183963|Halobacteria	O	Molecular chaperone capable of stabilizing a range of proteins. Seems to fulfill an ATP-independent, HSP70-like function in archaeal de novo protein folding	pfdB	-	-	ko:K04798	-	-	-	-	ko00000,ko03110	-	-	-	Prefoldin_2
HCO_VIE0001_00571	469382.Hbor_13130	2.14e-10	68.2	2CE30@1|root,2N5KA@2157|Archaea,2Y1R9@28890|Euryarchaeota,23YM6@183963|Halobacteria	183963|Halobacteria	-	-	-	-	-	-	-	-	-	-	-	-	-	-	-
HCO_VIE0001_00572	1197130.BAFM01000011_gene2082	1.29e-36	125	COG2892@1|root,arCOG04414@2157|Archaea,2XZUI@28890|Euryarchaeota,23XE5@183963|Halobacteria	183963|Halobacteria	S	KEOPS complex Pcc1-like subunit	pcc1	-	-	ko:K09741	-	-	-	-	ko00000,ko03016	-	-	-	Pcc1
HCO_VIE0001_00573	1197130.BAFM01000011_gene2081	1.07e-27	99.8	COG1996@1|root,arCOG04341@2157|Archaea,2XZUD@28890|Euryarchaeota,23XRR@183963|Halobacteria	183963|Halobacteria	K	DNA-dependent RNA polymerase catalyzes the transcription of DNA into RNA using the four ribonucleoside triphosphates as substrates	rpoP	-	2.7.7.6	ko:K03059	ko00230,ko00240,ko01100,ko03020,map00230,map00240,map01100,map03020	M00184	R00435,R00441,R00442,R00443	RC02795	br01611,ko00000,ko00001,ko00002,ko01000,ko03021	-	-	-	DNA_RNApol_7kD
HCO_VIE0001_00574	1197130.BAFM01000011_gene2080	2.51e-61	188	COG1997@1|root,arCOG04208@2157|Archaea,2XYWD@28890|Euryarchaeota,23WZU@183963|Halobacteria	183963|Halobacteria	J	binds to the 23S rRNA	rpl37ae	-	-	ko:K02921	ko03010,map03010	M00177,M00179	-	-	br01610,ko00000,ko00001,ko00002,ko03011	-	-	-	Ribosomal_L37ae
HCO_VIE0001_00575	1197130.BAFM01000011_gene2079	1.7e-151	428	COG4031@1|root,arCOG02192@2157|Archaea,2XT2T@28890|Euryarchaeota,23TH0@183963|Halobacteria	183963|Halobacteria	S	metal-binding protein	-	-	-	-	-	-	-	-	-	-	-	-	DUF2103
HCO_VIE0001_00576	1197130.BAFM01000011_gene2078	8.08e-284	783	COG0585@1|root,arCOG04252@2157|Archaea,2XUTK@28890|Euryarchaeota,23SUC@183963|Halobacteria	183963|Halobacteria	J	Could be responsible for synthesis of pseudouridine from uracil-13 in transfer RNAs	truD	-	5.4.99.27	ko:K06176	-	-	-	-	ko00000,ko01000,ko03016	-	-	-	TruD
HCO_VIE0001_00577	1227457.C451_07412	7.93e-67	203	COG1990@1|root,arCOG04228@2157|Archaea,2XYRE@28890|Euryarchaeota,23W1W@183963|Halobacteria	183963|Halobacteria	J	The natural substrate for this enzyme may be peptidyl- tRNAs which drop off the ribosome during protein synthesis	pth	-	3.1.1.29	ko:K04794	-	-	-	-	ko00000,ko01000,ko03012	-	-	-	PTH2
HCO_VIE0001_00578	1197130.BAFM01000011_gene2072	7.63e-218	609	COG0628@1|root,arCOG02642@2157|Archaea,2XVQ1@28890|Euryarchaeota,23UI1@183963|Halobacteria	183963|Halobacteria	S	permease	-	-	-	-	-	-	-	-	-	-	-	-	AI-2E_transport
HCO_VIE0001_00579	1197130.BAFM01000011_gene2071	1.17e-125	361	COG0717@1|root,arCOG04048@2157|Archaea,2XTSH@28890|Euryarchaeota,23S4X@183963|Halobacteria	183963|Halobacteria	F	Belongs to the dCTP deaminase family	dcd	-	3.5.4.13	ko:K01494	ko00240,ko01100,map00240,map01100	M00053	R00568,R02325	RC00074	ko00000,ko00001,ko00002,ko01000	-	-	-	DCD,dUTPase
HCO_VIE0001_00580	1197130.BAFM01000011_gene2070	4.28e-181	507	COG1992@1|root,arCOG00021@2157|Archaea,2XT4Y@28890|Euryarchaeota,23RXW@183963|Halobacteria	183963|Halobacteria	H	Transcriptional regulator	thiN	-	-	ko:K22206	-	-	-	-	ko00000,ko03000	-	-	-	HTH_3,ThiP_synth
HCO_VIE0001_00581	797304.Natgr_1650	7.66e-47	158	COG1670@1|root,arCOG00842@2157|Archaea,2XVC6@28890|Euryarchaeota,23TBU@183963|Halobacteria	183963|Halobacteria	J	COG1670 Acetyltransferases, including N-acetylases of ribosomal proteins	-	-	-	-	-	-	-	-	-	-	-	-	Acetyltransf_3
HCO_VIE0001_00582	1197130.BAFM01000011_gene2069	1.19e-128	369	arCOG02703@1|root,arCOG02703@2157|Archaea,2XV0I@28890|Euryarchaeota,23SUR@183963|Halobacteria	183963|Halobacteria	Q	Methyltransferase type 11	aknG	-	-	-	-	-	-	-	-	-	-	-	Methyltransf_11,Methyltransf_23,Methyltransf_25,Methyltransf_31
HCO_VIE0001_00583	1197130.BAFM01000011_gene2068	4.8e-50	164	arCOG04668@1|root,arCOG04668@2157|Archaea,2XVFU@28890|Euryarchaeota,23T5V@183963|Halobacteria	183963|Halobacteria	-	-	-	-	-	-	-	-	-	-	-	-	-	-	-
HCO_VIE0001_00584	1197130.BAFM01000011_gene2067	1.36e-313	869	COG0778@1|root,arCOG00298@2157|Archaea,2XV2F@28890|Euryarchaeota,23UUN@183963|Halobacteria	183963|Halobacteria	Q	SagB-type dehydrogenase	-	-	-	-	-	-	-	-	-	-	-	-	Nitroreductase
HCO_VIE0001_00585	1197130.BAFM01000011_gene2066	4.96e-70	214	arCOG03232@1|root,arCOG03232@2157|Archaea,2Y0EC@28890|Euryarchaeota,23Y9D@183963|Halobacteria	183963|Halobacteria	S	VanZ like family	-	-	-	-	-	-	-	-	-	-	-	-	VanZ
HCO_VIE0001_00586	1197130.BAFM01000011_gene2086	2.75e-196	546	COG1635@1|root,arCOG00574@2157|Archaea,2XTXH@28890|Euryarchaeota,23S94@183963|Halobacteria	183963|Halobacteria	H	Involved in the biosynthesis of the thiazole moiety of thiamine. Catalyzes the conversion of NAD and glycine to adenosine diphosphate 5-(2-hydroxyethyl)-4-methylthiazole-2-carboxylate (ADT), an adenylated thiazole intermediate, using free sulfide as a source of sulfur	thi4	-	-	ko:K03146	ko00730,ko01100,map00730,map01100	-	R10685	RC00033,RC03253,RC03254	ko00000,ko00001	-	-	-	Thi4
HCO_VIE0001_00587	931277.C448_12516	0	1021	arCOG08119@1|root,arCOG08119@2157|Archaea,2XT7T@28890|Euryarchaeota,23SWZ@183963|Halobacteria	183963|Halobacteria	P	phosphatase	-	-	-	-	-	-	-	-	-	-	-	-	DUF839
HCO_VIE0001_00588	1210908.HSB1_37500	3.03e-53	197	arCOG06334@1|root,arCOG06334@2157|Archaea,2XUXG@28890|Euryarchaeota,23T3P@183963|Halobacteria	183963|Halobacteria	E	protease with the C-terminal PDZ domain	-	-	-	-	-	-	-	-	-	-	-	-	CARDB
HCO_VIE0001_00590	1227453.C444_12737	5.02e-118	369	arCOG10731@1|root,arCOG10731@2157|Archaea	2157|Archaea	S	Sugar-transfer associated ATP-grasp	-	-	-	-	-	-	-	-	-	-	-	-	ATPgrasp_ST
HCO_VIE0001_00591	797299.HALLA_01595	2.18e-53	171	COG5485@1|root,arCOG06513@2157|Archaea,2XYRZ@28890|Euryarchaeota,23WU7@183963|Halobacteria	183963|Halobacteria	S	ester cyclase	-	-	-	-	-	-	-	-	-	-	-	-	SnoaL
HCO_VIE0001_00592	42256.RradSPS_2860	2.42e-60	194	COG1073@1|root,COG1073@2|Bacteria,2I2NV@201174|Actinobacteria	201174|Actinobacteria	S	Serine hydrolase	-	-	-	ko:K07002	-	-	-	-	ko00000	-	-	-	Ser_hydrolase
HCO_VIE0001_00593	1227457.C451_05905	6.51e-290	795	arCOG04499@1|root,arCOG04499@2157|Archaea,2XVTH@28890|Euryarchaeota,23SU1@183963|Halobacteria	183963|Halobacteria	-	-	-	-	-	-	-	-	-	-	-	-	-	-	-
HCO_VIE0001_00594	309800.C498_04995	1.72e-05	54.7	arCOG03053@1|root,arCOG03053@2157|Archaea,2XYZ7@28890|Euryarchaeota,23WPI@183963|Halobacteria	183963|Halobacteria	H	Transglutaminase-like superfamily	-	-	-	-	-	-	-	-	-	-	-	-	-
HCO_VIE0001_00595	1227457.C451_06300	2.5e-63	215	arCOG00381@1|root,arCOG00381@2157|Archaea,2XV5B@28890|Euryarchaeota,23T0B@183963|Halobacteria	183963|Halobacteria	K	membrane-associated protein domain	-	-	-	-	-	-	-	-	-	-	-	-	-
HCO_VIE0001_00596	1210908.HSB1_35810	1.07e-125	361	COG0500@1|root,arCOG01780@2157|Archaea,2Y2SD@28890|Euryarchaeota,23ZA4@183963|Halobacteria	183963|Halobacteria	Q	Mycolic acid cyclopropane synthetase	-	-	-	-	-	-	-	-	-	-	-	-	Methyltransf_31
HCO_VIE0001_00597	1197130.BAFM01000011_gene2095	1.04e-241	669	COG0306@1|root,arCOG02267@2157|Archaea,2XU2X@28890|Euryarchaeota,23SXT@183963|Halobacteria	183963|Halobacteria	P	COG0306 Phosphate sulphate permeases	-	-	-	-	-	-	-	-	-	-	-	-	PHO4
HCO_VIE0001_00598	1227457.C451_07537	1.19e-189	530	COG2116@1|root,arCOG03454@2157|Archaea,2XWFN@28890|Euryarchaeota,23V4W@183963|Halobacteria	183963|Halobacteria	P	COG2116 Formate nitrite family of transporters	-	-	-	ko:K21990	-	-	-	-	ko00000	1.A.16.4	-	-	Form_Nir_trans
HCO_VIE0001_00599	1197130.BAFM01000011_gene2093	7.57e-157	446	COG1829@1|root,arCOG04263@2157|Archaea,2XST6@28890|Euryarchaeota,23SPN@183963|Halobacteria	183963|Halobacteria	S	kinase, sugar kinase superfamily	-	-	2.7.1.169	ko:K06982	ko00770,ko01100,map00770,map01100	-	R09378	RC00002,RC00017	ko00000,ko00001,ko01000	-	-	-	GHMP_kinases_N
HCO_VIE0001_00600	1197130.BAFM01000011_gene2092	6.76e-156	441	COG1701@1|root,arCOG04262@2157|Archaea,2XTAP@28890|Euryarchaeota,23TRA@183963|Halobacteria	183963|Halobacteria	S	protein conserved in archaea	-	-	6.3.2.36	ko:K09722	ko00410,ko00770,ko01100,map00410,map00770,map01100	-	R09379	RC00096,RC00141	ko00000,ko00001,ko01000	-	-	-	PPS_PS
HCO_VIE0001_00601	1197130.BAFM01000011_gene2091	2.34e-211	588	COG0715@1|root,arCOG01803@2157|Archaea	2157|Archaea	P	COG0715 ABC-type nitrate sulfonate bicarbonate transport systems periplasmic components	-	-	-	ko:K02051	-	M00188	-	-	ko00000,ko00002,ko02000	3.A.1.16,3.A.1.17	-	-	NMT1,SBP_bac_3
HCO_VIE0001_00602	931277.C448_01574	2.87e-169	476	COG0600@1|root,arCOG00169@2157|Archaea,2XUAR@28890|Euryarchaeota,23V41@183963|Halobacteria	183963|Halobacteria	P	ABC-type nitrate sulfonate bicarbonate transport system, permease component	-	-	-	ko:K02050	-	M00188	-	-	ko00000,ko00002,ko02000	3.A.1.16,3.A.1.17	-	-	BPD_transp_1
HCO_VIE0001_00603	1197130.BAFM01000011_gene2089	1.85e-191	534	COG1116@1|root,arCOG00193@2157|Archaea,2XT97@28890|Euryarchaeota,23SSA@183963|Halobacteria	183963|Halobacteria	P	COG1116 ABC-type nitrate sulfonate bicarbonate transport system, ATPase component	-	-	-	ko:K02049	-	M00188	-	-	ko00000,ko00002,ko02000	3.A.1.16,3.A.1.17	-	-	ABC_tran
HCO_VIE0001_00604	1197130.BAFM01000011_gene2088	9.96e-149	422	COG0600@1|root,arCOG00169@2157|Archaea,2XUAR@28890|Euryarchaeota,23V9V@183963|Halobacteria	183963|Halobacteria	P	COG0600 ABC-type nitrate sulfonate bicarbonate transport system, permease component	-	-	-	ko:K02050	-	M00188	-	-	ko00000,ko00002,ko02000	3.A.1.16,3.A.1.17	-	-	BPD_transp_1
HCO_VIE0001_00605	1197130.BAFM01000011_gene2087	0	1181	COG5427@1|root,arCOG00563@2157|Archaea,2XV1K@28890|Euryarchaeota,23UIT@183963|Halobacteria	183963|Halobacteria	S	Membrane	-	-	-	-	-	-	-	-	-	-	-	-	DUF2298
HCO_VIE0001_00606	1210908.HSB1_01900	3.72e-61	191	arCOG09046@1|root,arCOG09046@2157|Archaea,2XY25@28890|Euryarchaeota,23W7H@183963|Halobacteria	183963|Halobacteria	T	signal transduction histidine kinase	-	-	-	-	-	-	-	-	-	-	-	-	-
HCO_VIE0001_00608	1197130.BAFM01000011_gene2096	0	952	COG1012@1|root,arCOG01252@2157|Archaea,2XT1Y@28890|Euryarchaeota,23SU2@183963|Halobacteria	183963|Halobacteria	C	COG1012 NAD-dependent aldehyde dehydrogenases	-	-	1.2.1.3	ko:K00128	ko00010,ko00053,ko00071,ko00280,ko00310,ko00330,ko00340,ko00380,ko00410,ko00561,ko00620,ko00625,ko00903,ko00981,ko01100,ko01110,ko01120,ko01130,map00010,map00053,map00071,map00280,map00310,map00330,map00340,map00380,map00410,map00561,map00620,map00625,map00903,map00981,map01100,map01110,map01120,map01130	M00135	R00264,R00631,R00710,R00904,R01752,R01986,R02549,R02678,R02940,R02957,R03283,R03869,R04065,R04506,R04903,R05050,R05237,R05238,R05286,R06366,R08146	RC00047,RC00071,RC00080,RC00186,RC00218,RC00242,RC00816,RC01500	ko00000,ko00001,ko00002,ko01000	-	-	-	Aldedh
HCO_VIE0001_00609	931277.C448_08139	0	1028	COG1525@1|root,COG4945@1|root,arCOG01312@1|root,arCOG01310@2157|Archaea,arCOG01312@2157|Archaea,arCOG03192@2157|Archaea,2XTAN@28890|Euryarchaeota,23T0I@183963|Halobacteria	183963|Halobacteria	L	COG1525 Micrococcal nuclease (thermonuclease) homologs	-	-	-	-	-	-	-	-	-	-	-	-	LTD,SNase
HCO_VIE0001_00610	1197130.BAFM01000012_gene2203	2.85e-303	828	COG0017@1|root,arCOG00406@2157|Archaea,2XTRE@28890|Euryarchaeota,23SN9@183963|Halobacteria	183963|Halobacteria	J	Aspartyl-tRNA synthetase with relaxed tRNA specificity since it is able to aspartylate not only its cognate tRNA(Asp) but also tRNA(Asn). Reaction proceeds in two steps L-aspartate is first activated by ATP to form Asp-AMP and then transferred to the acceptor end of tRNA(Asp Asn)	aspC	-	6.1.1.23	ko:K09759	ko00970,map00970	M00360	R03647,R05577	RC00055,RC00523	ko00000,ko00001,ko00002,ko01000,ko01007,ko03016	-	-	-	tRNA-synt_2,tRNA_anti-codon
HCO_VIE0001_00611	1197130.BAFM01000012_gene2202	8.8e-53	166	arCOG04789@1|root,arCOG04789@2157|Archaea,2XYW1@28890|Euryarchaeota,23WQA@183963|Halobacteria	183963|Halobacteria	-	-	-	-	-	-	-	-	-	-	-	-	-	-	-
HCO_VIE0001_00612	1197130.BAFM01000012_gene2201	1.58e-153	433	COG1646@1|root,arCOG01085@2157|Archaea,2XTEC@28890|Euryarchaeota,23SU6@183963|Halobacteria	183963|Halobacteria	H	Prenyltransferase that catalyzes the transfer of the geranylgeranyl moiety of geranylgeranyl diphosphate (GGPP) to the C3 hydroxyl of sn-glycerol-1-phosphate (G1P). This reaction is the first ether-bond-formation step in the biosynthesis of archaeal membrane lipids	pcrB	-	2.5.1.41	ko:K17104	ko00564,map00564	-	R04158	RC01091	ko00000,ko00001,ko01000	-	-	-	PcrB
HCO_VIE0001_00613	1132509.C447_14891	0	1307	COG0550@1|root,arCOG01527@2157|Archaea,arCOG06233@2157|Archaea,2XU6T@28890|Euryarchaeota,23SMS@183963|Halobacteria	183963|Halobacteria	L	Releases the supercoiling and torsional tension of DNA, which is introduced during the DNA replication and transcription, by transiently cleaving and rejoining one strand of the DNA duplex. Introduces a single-strand break via transesterification at a target site in duplex DNA. The scissile phosphodiester is attacked by the catalytic tyrosine of the enzyme, resulting in the formation of a DNA-(5'…	topA	-	5.99.1.2	ko:K03168	-	-	-	-	ko00000,ko01000,ko03032,ko03400	-	-	-	HHH_5,Topoisom_bac,Toprim,zf-C4_Topoisom
HCO_VIE0001_00614	1197130.BAFM01000012_gene2199	4.24e-269	738	COG0133@1|root,arCOG01433@2157|Archaea,2XUHQ@28890|Euryarchaeota,23T3V@183963|Halobacteria	183963|Halobacteria	E	The beta subunit is responsible for the synthesis of L- tryptophan from indole and L-serine	trpB2	-	4.2.1.20	ko:K01696	ko00260,ko00400,ko01100,ko01110,ko01130,ko01230,map00260,map00400,map01100,map01110,map01130,map01230	M00023	R00674,R02340,R02722	RC00209,RC00210,RC00700,RC00701,RC02868	ko00000,ko00001,ko00002,ko01000	-	-	-	PALP
HCO_VIE0001_00615	1197130.BAFM01000012_gene2198	0	920	COG0064@1|root,arCOG01718@2157|Archaea,2XSV3@28890|Euryarchaeota,23TUX@183963|Halobacteria	183963|Halobacteria	J	Allows the formation of correctly charged Asn-tRNA(Asn) or Gln-tRNA(Gln) through the transamidation of misacylated Asp- tRNA(Asn) or Glu-tRNA(Gln) in organisms which lack either or both of asparaginyl-tRNA or glutaminyl-tRNA synthetases. The reaction takes place in the presence of glutamine and ATP through an activated phospho-Asp-tRNA(Asn) or phospho-Glu-tRNA(Gln)	gatB	-	6.3.5.6,6.3.5.7	ko:K02434	ko00970,ko01100,map00970,map01100	-	R03905,R04212	RC00010	ko00000,ko00001,ko01000,ko03029	-	-	-	GatB_N,GatB_Yqey
HCO_VIE0001_00616	1197130.BAFM01000012_gene2197	1.23e-28	105	arCOG06890@1|root,arCOG06890@2157|Archaea	2157|Archaea	-	-	-	-	-	-	-	-	-	-	-	-	-	-	-
HCO_VIE0001_00617	1197130.BAFM01000012_gene2196	0	1318	COG1196@1|root,arCOG00371@2157|Archaea,2XSVK@28890|Euryarchaeota,23SBM@183963|Halobacteria	183963|Halobacteria	D	Required for chromosome condensation and partitioning	smc	-	-	ko:K03529	-	-	-	-	ko00000,ko03036	-	-	-	SMC_N,SMC_hinge
HCO_VIE0001_00618	1197130.BAFM01000012_gene2195	3.68e-170	480	COG1354@1|root,arCOG02610@2157|Archaea,2XT0N@28890|Euryarchaeota,23TJC@183963|Halobacteria	183963|Halobacteria	L	chromosome segregation and condensation protein ScpA	scpA	-	-	ko:K05896	-	-	-	-	ko00000,ko03036	-	-	-	SMC_ScpA
HCO_VIE0001_00619	1197130.BAFM01000012_gene2194	6.19e-16	69.7	arCOG06287@1|root,arCOG06287@2157|Archaea,2Y6W1@28890|Euryarchaeota,23YP3@183963|Halobacteria	183963|Halobacteria	-	-	-	-	-	-	-	-	-	-	-	-	-	-	-
HCO_VIE0001_00620	1197130.BAFM01000012_gene2191	3.28e-195	542	COG0005@1|root,arCOG01327@2157|Archaea,2XUJX@28890|Euryarchaeota,23T1Y@183963|Halobacteria	183963|Halobacteria	F	Purine nucleoside phosphorylase involved in purine salvage	-	-	2.4.2.28	ko:K00772	ko00270,ko01100,map00270,map01100	M00034	R01402	RC00063,RC02819	ko00000,ko00001,ko00002,ko01000	-	-	-	PNP_UDP_1
HCO_VIE0001_00621	1197130.BAFM01000012_gene2190	4.47e-26	104	arCOG10176@1|root,arCOG10176@2157|Archaea,2XUE8@28890|Euryarchaeota,23S4Q@183963|Halobacteria	183963|Halobacteria	S	Protein of unknown function, DUF547	-	-	-	-	-	-	-	-	-	-	-	-	DUF547
HCO_VIE0001_00622	1197130.BAFM01000012_gene2189	4.38e-51	171	COG1575@1|root,arCOG00480@2157|Archaea,2XXM6@28890|Euryarchaeota,241EF@183963|Halobacteria	183963|Halobacteria	H	UbiA prenyltransferase family	-	-	2.5.1.74	ko:K02548	ko00130,ko01100,ko01110,map00130,map01100,map01110	M00116	R05617,R06858,R10757	RC02935,RC02936,RC03264	ko00000,ko00001,ko00002,ko01000,ko01006	-	-	-	UbiA
HCO_VIE0001_00623	1197130.BAFM01000012_gene2188	1.04e-159	449	COG2236@1|root,arCOG00040@2157|Archaea,2XU0E@28890|Euryarchaeota,23S8W@183963|Halobacteria	183963|Halobacteria	F	phosphoribosyltransferases	gptA	-	-	ko:K07101	-	-	-	-	ko00000	-	-	-	Pribosyltran
HCO_VIE0001_00624	1197130.BAFM01000012_gene2187	9.41e-61	188	arCOG03828@1|root,arCOG03828@2157|Archaea	2157|Archaea	K	IMG reference gene	-	-	-	-	-	-	-	-	-	-	-	-	-
HCO_VIE0001_00625	1197130.BAFM01000012_gene2186	2.3e-168	477	COG0384@1|root,arCOG02256@2157|Archaea,2XUVT@28890|Euryarchaeota,23RZN@183963|Halobacteria	183963|Halobacteria	S	Phenazine biosynthesis protein phzf family	phzF	-	-	-	-	-	-	-	-	-	-	-	PhzC-PhzF
HCO_VIE0001_00626	1071085.KK033115_gene1916	1.78e-16	75.9	2C08U@1|root,2N5HA@2157|Archaea,2Y0JH@28890|Euryarchaeota,23Y6C@183963|Halobacteria	183963|Halobacteria	-	-	-	-	-	-	-	-	-	-	-	-	-	-	-
HCO_VIE0001_00627	1197130.BAFM01000012_gene2185	0	1368	COG0574@1|root,arCOG01111@2157|Archaea,2XU2T@28890|Euryarchaeota,23T1I@183963|Halobacteria	183963|Halobacteria	G	Catalyzes the phosphorylation of pyruvate to phosphoenolpyruvate	ppsA	-	2.7.9.2	ko:K01007	ko00620,ko00680,ko00720,ko01100,ko01120,ko01200,map00620,map00680,map00720,map01100,map01120,map01200	M00173,M00374	R00199	RC00002,RC00015	ko00000,ko00001,ko00002,ko01000	-	-	-	PEP-utilizers,PEP-utilizers_C,PPDK_N
HCO_VIE0001_00628	1227457.C451_05610	7.32e-158	447	COG1277@1|root,arCOG02438@2157|Archaea,2XXUS@28890|Euryarchaeota,23WDC@183963|Halobacteria	183963|Halobacteria	S	COG1277 ABC-type transport system involved in multi-copper enzyme maturation, permease component	-	-	-	ko:K01992	-	M00254	-	-	ko00000,ko00002,ko02000	3.A.1	-	-	ABC2_membrane_2
HCO_VIE0001_00629	1197130.BAFM01000012_gene2183	1.5e-223	620	COG0076@1|root,arCOG00027@2157|Archaea,2XT09@28890|Euryarchaeota,23SME@183963|Halobacteria	183963|Halobacteria	E	Belongs to the group II decarboxylase family. MfnA subfamily	mfnA	-	4.1.1.11,4.1.1.25	ko:K18933	ko00350,ko00410,ko00680,ko00770,ko01100,ko01110,map00350,map00410,map00680,map00770,map01100,map01110	-	R00489,R00736	RC00299	ko00000,ko00001,ko01000	-	-	-	Pyridoxal_deC
HCO_VIE0001_00630	1132509.C447_14956	7.75e-90	268	COG1238@1|root,arCOG03118@2157|Archaea,2XWI8@28890|Euryarchaeota,23VA4@183963|Halobacteria	183963|Halobacteria	S	membrane	-	-	-	-	-	-	-	-	-	-	-	-	SNARE_assoc
HCO_VIE0001_00631	1197130.BAFM01000012_gene2179	0	1261	COG0143@1|root,arCOG00810@2157|Archaea,2XTG5@28890|Euryarchaeota,23RYF@183963|Halobacteria	183963|Halobacteria	J	Is required not only for elongation of protein synthesis but also for the initiation of all mRNA translation through initiator tRNA(fMet) aminoacylation	metG	-	6.1.1.10	ko:K01874	ko00450,ko00970,map00450,map00970	M00359,M00360	R03659,R04773	RC00055,RC00523	ko00000,ko00001,ko00002,ko01000,ko01007,ko03016	-	-	-	Anticodon_1,tRNA-synt_1g,tRNA_bind
HCO_VIE0001_00632	1197130.BAFM01000012_gene2178	3.37e-93	276	arCOG10137@1|root,arCOG10137@2157|Archaea,2XX33@28890|Euryarchaeota,23VXR@183963|Halobacteria	183963|Halobacteria	-	-	-	-	-	-	-	-	-	-	-	-	-	-	-
HCO_VIE0001_00633	1197130.BAFM01000012_gene2177	1.77e-134	387	COG0592@1|root,arCOG00488@2157|Archaea,2Y38R@28890|Euryarchaeota,23Z8M@183963|Halobacteria	183963|Halobacteria	L	Sliding clamp subunit that acts as a moving platform for DNA processing. Responsible for tethering the catalytic subunit of DNA polymerase and other proteins to DNA during high-speed replication	-	-	-	ko:K04802	ko03030,ko03410,ko03420,ko03430,ko04110,ko04530,ko05161,ko05166,map03030,map03410,map03420,map03430,map04110,map04530,map05161,map05166	M00295	-	-	ko00000,ko00001,ko00002,ko03032,ko03400	-	-	-	PCNA_N
HCO_VIE0001_00635	1033806.HTIA_2590	8.87e-05	44.3	arCOG09213@1|root,arCOG09213@2157|Archaea	2157|Archaea	-	-	-	-	-	-	-	-	-	-	-	-	-	-	-
HCO_VIE0001_00636	1197130.BAFM01000012_gene2175	4.23e-82	249	COG1585@1|root,arCOG01912@2157|Archaea,2XX3K@28890|Euryarchaeota,23VQB@183963|Halobacteria	183963|Halobacteria	O	Membrane protein implicated in regulation of membrane protease activity	-	-	-	-	-	-	-	-	-	-	-	-	NfeD
HCO_VIE0001_00637	1197130.BAFM01000012_gene2174	4.16e-211	592	COG0330@1|root,arCOG01915@2157|Archaea,2XTA2@28890|Euryarchaeota,23SYA@183963|Halobacteria	183963|Halobacteria	O	COG0330 Membrane protease subunits, stomatin prohibitin homologs	-	-	-	-	-	-	-	-	-	-	-	-	Band_7
HCO_VIE0001_00638	1197130.BAFM01000012_gene2173	1.74e-121	348	COG3398@1|root,arCOG02611@2157|Archaea,2XWHT@28890|Euryarchaeota,23V64@183963|Halobacteria	183963|Halobacteria	K	protein conserved in archaea	gntR	-	-	-	-	-	-	-	-	-	-	-	HTH_24,HTH_5,MarR_2
HCO_VIE0001_00639	1197130.BAFM01000012_gene2172	1.98e-117	336	COG2524@1|root,arCOG00610@2157|Archaea,2XVPF@28890|Euryarchaeota,23RYK@183963|Halobacteria	183963|Halobacteria	K	transcriptional regulator, contains C-terminal CBS domains	-	-	-	ko:K07744	-	-	-	-	ko00000	-	-	-	HrcA_DNA-bdg
HCO_VIE0001_00640	1197130.BAFM01000012_gene2171	2.05e-205	570	COG0451@1|root,arCOG01369@2157|Archaea,2XTTP@28890|Euryarchaeota,23SHF@183963|Halobacteria	183963|Halobacteria	M	COG0451 Nucleoside-diphosphate-sugar epimerases	-	-	5.1.3.2	ko:K01784	ko00052,ko00520,ko01100,map00052,map00520,map01100	M00361,M00362,M00632	R00291,R02984	RC00289	ko00000,ko00001,ko00002,ko01000	-	-	-	Epimerase,GDP_Man_Dehyd
HCO_VIE0001_00641	1197130.BAFM01000012_gene2169	6.09e-201	558	COG0010@1|root,arCOG01700@2157|Archaea,2XU8D@28890|Euryarchaeota,23U2W@183963|Halobacteria	183963|Halobacteria	E	Belongs to the arginase family	arg1	-	3.5.3.1	ko:K01476	ko00220,ko00330,ko01100,ko01110,ko01130,ko01230,ko05146,map00220,map00330,map01100,map01110,map01130,map01230,map05146	M00029,M00134	R00551	RC00024,RC00329	ko00000,ko00001,ko00002,ko01000	-	-	-	Arginase
HCO_VIE0001_00642	1197130.BAFM01000002_gene360	1.67e-175	493	COG0611@1|root,arCOG00638@2157|Archaea,2XSUK@28890|Euryarchaeota,23SJU@183963|Halobacteria	183963|Halobacteria	H	Catalyzes the ATP-dependent phosphorylation of thiamine- monophosphate (TMP) to form thiamine-pyrophosphate (TPP), the active form of vitamin B1	thiL	-	2.7.4.16	ko:K00946	ko00730,ko01100,map00730,map01100	M00127	R00617	RC00002	ko00000,ko00001,ko00002,ko01000	-	-	-	AIRS,AIRS_C
HCO_VIE0001_00643	1197130.BAFM01000002_gene361	1.05e-214	596	COG0392@1|root,arCOG00899@2157|Archaea,2XTI1@28890|Euryarchaeota,23S13@183963|Halobacteria	183963|Halobacteria	S	integral membrane protein	-	-	-	ko:K07027	-	-	-	-	ko00000,ko02000	4.D.2	-	-	LPG_synthase_TM
HCO_VIE0001_00644	1197130.BAFM01000002_gene362	4.56e-96	283	COG2238@1|root,arCOG01344@2157|Archaea,2XXA6@28890|Euryarchaeota,23VJ2@183963|Halobacteria	183963|Halobacteria	J	May be involved in maturation of the 30S ribosomal subunit	rps19e	-	-	ko:K02966	ko03010,map03010	M00177,M00179	-	-	br01610,ko00000,ko00001,ko00002,ko03011	-	-	-	Ribosomal_S19e
HCO_VIE0001_00645	1197130.BAFM01000002_gene363	0	1656	COG0525@1|root,arCOG00808@2157|Archaea,2XSXQ@28890|Euryarchaeota,23SRH@183963|Halobacteria	183963|Halobacteria	J	amino acids such as threonine, to avoid such errors, it has a posttransfer editing activity that hydrolyzes mischarged Thr-tRNA(Val) in a tRNA-dependent manner	valS	-	6.1.1.9	ko:K01873	ko00970,map00970	M00359,M00360	R03665	RC00055,RC00523	ko00000,ko00001,ko00002,ko01000,ko01007,ko03016	-	-	-	Anticodon_1,tRNA-synt_1
HCO_VIE0001_00646	1197130.BAFM01000002_gene365	9.79e-198	553	COG1023@1|root,arCOG00248@2157|Archaea,2XUIH@28890|Euryarchaeota,23T0N@183963|Halobacteria	183963|Halobacteria	G	Catalyzes the oxidative decarboxylation of 6- phosphogluconate to ribulose 5-phosphate and CO(2), with concomitant reduction of NAD to NADH	gnd	-	1.1.1.343,1.1.1.44	ko:K00033	ko00030,ko00480,ko01100,ko01110,ko01120,ko01130,ko01200,map00030,map00480,map01100,map01110,map01120,map01130,map01200	M00004,M00006	R01528,R10221	RC00001,RC00539	ko00000,ko00001,ko00002,ko01000	-	-	-	6PGD,NAD_binding_2
HCO_VIE0001_00647	1197130.BAFM01000002_gene366	1.94e-111	323	COG0633@1|root,arCOG02843@2157|Archaea,2XVV8@28890|Euryarchaeota,23UXM@183963|Halobacteria	183963|Halobacteria	C	COG0633 Ferredoxin	-	-	-	ko:K02639	ko00195,map00195	-	-	-	ko00000,ko00001,ko00194	-	-	-	Fer2
HCO_VIE0001_00649	1197130.BAFM01000020_gene2811	0	1340	COG0685@1|root,arCOG04487@2157|Archaea,2XU03@28890|Euryarchaeota,23TNZ@183963|Halobacteria	183963|Halobacteria	P	Bifunctional enzyme with both catalase and broad- spectrum peroxidase activity	katG	-	1.11.1.21	ko:K03782	ko00360,ko00380,ko00940,ko00983,ko01100,ko01110,map00360,map00380,map00940,map00983,map01100,map01110	-	R00602,R00698,R02596,R02670,R03919,R04007,R07443,R11906	RC00034,RC00213,RC00767,RC02141	ko00000,ko00001,ko01000	-	-	-	peroxidase
HCO_VIE0001_00650	1132509.C447_08268	0	1100	COG0441@1|root,arCOG00401@2157|Archaea,2XTFI@28890|Euryarchaeota,23TM0@183963|Halobacteria	183963|Halobacteria	J	Belongs to the class-II aminoacyl-tRNA synthetase family	thrS	-	6.1.1.3	ko:K01868	ko00970,map00970	M00359,M00360	R03663	RC00055,RC00523	ko00000,ko00001,ko00002,ko01000,ko01007,ko03016	-	-	-	HGTP_anticodon,TGS,tRNA-synt_2b,tRNA_SAD
HCO_VIE0001_00651	1197130.BAFM01000002_gene368	9.47e-70	211	arCOG04781@1|root,arCOG04781@2157|Archaea,2XYRJ@28890|Euryarchaeota,23WRI@183963|Halobacteria	183963|Halobacteria	-	-	-	-	-	-	-	-	-	-	-	-	-	-	-
HCO_VIE0001_00652	1227457.C451_15005	2.56e-169	479	COG1992@1|root,arCOG00021@2157|Archaea,2XTP7@28890|Euryarchaeota,23SNG@183963|Halobacteria	183963|Halobacteria	H	Transcriptional regulator	thiN2	-	-	ko:K22206	-	-	-	-	ko00000,ko03000	-	-	-	HTH_3,ThiP_synth
HCO_VIE0001_00653	1197130.BAFM01000002_gene369	3.72e-27	98.6	28I3Z@1|root,2N64M@2157|Archaea,2Y5S3@28890|Euryarchaeota,240H8@183963|Halobacteria	183963|Halobacteria	-	-	-	-	-	-	-	-	-	-	-	-	-	-	-
HCO_VIE0001_00654	1197130.BAFM01000002_gene370	1.48e-61	197	arCOG03053@1|root,arCOG03053@2157|Archaea	2157|Archaea	H	Transglutaminase-like superfamily	-	-	-	-	-	-	-	-	-	-	-	-	-
HCO_VIE0001_00655	1197130.BAFM01000002_gene371	7.85e-144	407	COG1777@1|root,arCOG01684@2157|Archaea,2XUMR@28890|Euryarchaeota,23V8R@183963|Halobacteria	183963|Halobacteria	K	Transcriptional regulators	-	-	-	ko:K07721	-	-	-	-	ko00000,ko03000	-	-	-	HTH_20,HTH_5,TrmB
HCO_VIE0001_00656	1197130.BAFM01000002_gene373	2e-66	208	arCOG06372@1|root,arCOG06372@2157|Archaea,2XYCZ@28890|Euryarchaeota,23WE9@183963|Halobacteria	183963|Halobacteria	-	-	-	-	-	-	-	-	-	-	-	-	-	-	-
HCO_VIE0001_00657	1197130.BAFM01000002_gene374	4.97e-283	778	COG1902@1|root,arCOG00615@2157|Archaea,2XV80@28890|Euryarchaeota,23T1G@183963|Halobacteria	183963|Halobacteria	C	COG1902 NADH flavin oxidoreductases, Old Yellow Enzyme family	yqjM2	-	-	-	-	-	-	-	-	-	-	-	Oxidored_FMN
HCO_VIE0001_00658	1197130.BAFM01000002_gene376	1.09e-273	753	COG0252@1|root,arCOG01924@2157|Archaea,2XTN1@28890|Euryarchaeota,23S3Z@183963|Halobacteria	183963|Halobacteria	E	Allows the formation of correctly charged Gln-tRNA(Gln) through the transamidation of misacylated Glu-tRNA(Gln) in organisms which lack glutaminyl-tRNA synthetase. The reaction takes place in the presence of glutamine and ATP through an activated gamma-phospho-Glu-tRNA(Gln). The GatDE system is specific for glutamate and does not act on aspartate	gatD	-	6.3.5.7	ko:K09482	ko00970,ko01100,map00970,map01100	-	R03905	RC00010	ko00000,ko00001,ko01000	-	-	-	Asparaginase
HCO_VIE0001_00659	1197130.BAFM01000002_gene377	3.37e-183	514	COG0454@1|root,arCOG00845@2157|Archaea,2XTIN@28890|Euryarchaeota,23TT3@183963|Halobacteria	183963|Halobacteria	K	COG0454 Histone acetyltransferase HPA2 and related acetyltransferases	-	-	-	-	-	-	-	-	-	-	-	-	Acetyltransf_1
HCO_VIE0001_00660	1197130.BAFM01000002_gene378	1.47e-216	602	COG0006@1|root,arCOG01002@2157|Archaea,2XUN0@28890|Euryarchaeota,23SX2@183963|Halobacteria	183963|Halobacteria	E	COG0006 Xaa-Pro aminopeptidase	-	-	-	-	-	-	-	-	-	-	-	-	Creatinase_N,Peptidase_M24
HCO_VIE0001_00661	1197130.BAFM01000002_gene379	3.81e-122	351	arCOG02804@1|root,arCOG02804@2157|Archaea,2XUP5@28890|Euryarchaeota,23SE0@183963|Halobacteria	183963|Halobacteria	-	-	-	-	-	-	-	-	-	-	-	-	-	-	-
HCO_VIE0001_00662	1324957.K933_16167	6.31e-119	347	COG1414@1|root,arCOG02798@2157|Archaea,2XUY0@28890|Euryarchaeota,23U5G@183963|Halobacteria	183963|Halobacteria	K	COG1414 Transcriptional regulator	-	-	-	-	-	-	-	-	-	-	-	-	HTH_IclR,IclR
HCO_VIE0001_00663	547559.Nmag_4051	7.16e-206	579	COG0006@1|root,arCOG01000@2157|Archaea,2XVA8@28890|Euryarchaeota,23UE9@183963|Halobacteria	183963|Halobacteria	E	Xaa-Pro aminopeptidase	-	-	-	-	-	-	-	-	-	-	-	-	Creatinase_N,Peptidase_M24
HCO_VIE0001_00664	547559.Nmag_4052	4.79e-137	404	COG0006@1|root,arCOG01000@2157|Archaea,2Y8F3@28890|Euryarchaeota,241A4@183963|Halobacteria	183963|Halobacteria	E	Belongs to the peptidase M24B family	-	-	3.4.11.9	ko:K01262	-	-	-	-	ko00000,ko01000,ko01002	-	-	-	Peptidase_M24
HCO_VIE0001_00665	1227497.C491_20327	4.98e-133	389	COG0384@1|root,arCOG02256@2157|Archaea,2Y89F@28890|Euryarchaeota	28890|Euryarchaeota	S	Proline racemase	-	-	5.1.1.4	ko:K01777	ko00330,ko01100,map00330,map01100	-	R01255	RC00479	ko00000,ko00001,ko01000	-	-	-	Pro_racemase
HCO_VIE0001_00666	1071085.KK033114_gene998	2.43e-164	472	COG0665@1|root,arCOG00755@2157|Archaea,2XTIF@28890|Euryarchaeota,23SJR@183963|Halobacteria	183963|Halobacteria	E	COG0665 Glycine D-amino acid oxidases (deaminating)	-	-	1.5.3.1	ko:K00303	ko00260,ko01100,map00260,map01100	-	R00610	RC00060,RC00557	ko00000,ko00001,ko01000	-	-	-	DAO
HCO_VIE0001_00667	1071085.KK033114_gene1550	1.9e-184	523	COG0436@1|root,arCOG01130@2157|Archaea,2XSVT@28890|Euryarchaeota,23SDZ@183963|Halobacteria	183963|Halobacteria	E	COG0436 Aspartate tyrosine aromatic aminotransferase	-	-	-	-	-	-	-	-	-	-	-	-	Aminotran_1_2
HCO_VIE0001_00668	1261545.MBE-HAL_1779	3.06e-246	689	COG0591@1|root,arCOG01316@2157|Archaea,2XU91@28890|Euryarchaeota,23UKV@183963|Halobacteria	183963|Halobacteria	E	Belongs to the sodium solute symporter (SSF) (TC 2.A.21) family	-	-	-	-	-	-	-	-	-	-	-	-	SSF
HCO_VIE0001_00669	1197130.BAFM01000015_gene2515	0	986	COG1012@1|root,arCOG01252@2157|Archaea,2XUKB@28890|Euryarchaeota,23S5J@183963|Halobacteria	183963|Halobacteria	C	COG1012 NAD-dependent aldehyde dehydrogenases	aldH2	-	1.2.1.3	ko:K00128	ko00010,ko00053,ko00071,ko00280,ko00310,ko00330,ko00340,ko00380,ko00410,ko00561,ko00620,ko00625,ko00903,ko00981,ko01100,ko01110,ko01120,ko01130,map00010,map00053,map00071,map00280,map00310,map00330,map00340,map00380,map00410,map00561,map00620,map00625,map00903,map00981,map01100,map01110,map01120,map01130	M00135	R00264,R00631,R00710,R00904,R01752,R01986,R02549,R02678,R02940,R02957,R03283,R03869,R04065,R04506,R04903,R05050,R05237,R05238,R05286,R06366,R08146	RC00047,RC00071,RC00080,RC00186,RC00218,RC00242,RC00816,RC01500	ko00000,ko00001,ko00002,ko01000	-	-	-	Aldedh
HCO_VIE0001_00670	1197130.BAFM01000002_gene380	1.71e-171	480	COG1028@1|root,arCOG01259@2157|Archaea,2XTZX@28890|Euryarchaeota,23SVN@183963|Halobacteria	183963|Halobacteria	I	COG1028 Dehydrogenases with different specificities (related to short-chain alcohol dehydrogenases)	-	-	1.1.1.100	ko:K00059	ko00061,ko00333,ko00780,ko01040,ko01100,ko01130,ko01212,map00061,map00333,map00780,map01040,map01100,map01130,map01212	M00083,M00572	R04533,R04534,R04536,R04543,R04566,R04953,R04964,R07759,R07763,R10116,R10120,R11671	RC00029,RC00117	ko00000,ko00001,ko00002,ko01000,ko01004	-	-	-	adh_short_C2
HCO_VIE0001_00671	1197130.BAFM01000002_gene381	2.08e-77	230	arCOG02998@1|root,arCOG02998@2157|Archaea,2XX98@28890|Euryarchaeota,23VQN@183963|Halobacteria	183963|Halobacteria	S	conserved protein, contains double-stranded beta-helix domain	-	-	-	-	-	-	-	-	-	-	-	-	Cupin_2
HCO_VIE0001_00672	1197130.BAFM01000013_gene2250	2.94e-144	411	COG1830@1|root,arCOG04044@2157|Archaea,2XTBQ@28890|Euryarchaeota,23SJI@183963|Halobacteria	183963|Halobacteria	E	Catalyzes a transaldol reaction between 6-deoxy-5- ketofructose 1-phosphate (DKFP) and L-aspartate semialdehyde (ASA) with an elimination of hydroxypyruvaldehyde phosphate to yield 2- amino-3,7-dideoxy-D-threo-hept-6-ulosonate (ADH). Plays a key role in an alternative pathway of the biosynthesis of 3-dehydroquinate (DHQ), which is involved in the canonical pathway for the biosynthesis of aromatic…	aroA'	-	2.2.1.10,4.1.2.13	ko:K16306	ko00010,ko00030,ko00051,ko00400,ko00680,ko01100,ko01110,ko01120,ko01130,ko01200,ko01230,map00010,map00030,map00051,map00400,map00680,map01100,map01110,map01120,map01130,map01200,map01230	M00001	R01068,R01070,R02568,R08568	RC00438,RC00439,RC00721,RC02301	ko00000,ko00001,ko00002,ko01000	-	-	-	DeoC
HCO_VIE0001_00673	1197130.BAFM01000002_gene382	3.09e-117	341	arCOG03934@1|root,arCOG03934@2157|Archaea	2157|Archaea	-	-	-	-	-	-	-	-	-	-	-	-	-	-	GPDPase_memb
HCO_VIE0001_00674	1197130.BAFM01000002_gene385	1.52e-228	633	COG0438@1|root,arCOG01407@2157|Archaea,2Y8BR@28890|Euryarchaeota,24187@183963|Halobacteria	183963|Halobacteria	M	Glycosyltransferase Family 4	-	-	-	-	-	-	-	-	-	-	-	-	Glyco_transf_4,Glycos_transf_1
HCO_VIE0001_00676	1132509.C447_11670	9.39e-78	244	COG1266@1|root,arCOG02768@2157|Archaea,2XZ3X@28890|Euryarchaeota,23WZT@183963|Halobacteria	183963|Halobacteria	S	metal-dependent membrane protease	-	-	-	-	-	-	-	-	-	-	-	-	Abi
HCO_VIE0001_00677	1197130.BAFM01000002_gene386	2.6e-237	654	COG0438@1|root,arCOG01407@2157|Archaea,2XUJ8@28890|Euryarchaeota,23SX3@183963|Halobacteria	183963|Halobacteria	M	COG0438 Glycosyltransferase	gth2	-	-	-	-	-	-	-	-	-	-	-	Glyco_trans_1_4,Glyco_transf_4,Glycos_transf_1
HCO_VIE0001_00678	1197130.BAFM01000002_gene387	4.94e-58	179	COG2023@1|root,arCOG04345@2157|Archaea,2XYX0@28890|Euryarchaeota,23WR2@183963|Halobacteria	183963|Halobacteria	J	Part of ribonuclease P, a protein complex that generates mature tRNA molecules by cleaving their 5'-ends	rnp4	-	3.1.26.5	ko:K03540	ko03013,map03013	-	-	-	ko00000,ko00001,ko01000,ko03016	-	-	-	Rpr2
HCO_VIE0001_00679	1197130.BAFM01000002_gene388	1.45e-42	140	COG1534@1|root,arCOG01346@2157|Archaea,2XZWJ@28890|Euryarchaeota,23XQI@183963|Halobacteria	183963|Halobacteria	J	RNA-binding protein containing KH domain, possibly ribosomal protein	-	-	-	ko:K07574	-	-	-	-	ko00000,ko03009	-	-	-	CRS1_YhbY
HCO_VIE0001_00680	1197130.BAFM01000002_gene389	1.72e-193	541	COG0668@1|root,arCOG01568@2157|Archaea,2XSU5@28890|Euryarchaeota,23SC1@183963|Halobacteria	183963|Halobacteria	M	COG0668 Small-conductance mechanosensitive channel	mscS1	-	-	-	-	-	-	-	-	-	-	-	MS_channel
HCO_VIE0001_00681	1197130.BAFM01000002_gene390	7.62e-53	166	COG0640@1|root,arCOG00394@2157|Archaea,2XYXY@28890|Euryarchaeota,23WW0@183963|Halobacteria	183963|Halobacteria	K	Transcriptional regulators	-	-	-	-	-	-	-	-	-	-	-	-	HTH_24
HCO_VIE0001_00682	1197130.BAFM01000002_gene391	1.2e-51	164	arCOG02206@1|root,arCOG02206@2157|Archaea,2XZVY@28890|Euryarchaeota,23XHD@183963|Halobacteria	183963|Halobacteria	S	ribosomal small subunit binding	-	-	-	-	-	-	-	-	-	-	-	-	-
HCO_VIE0001_00683	1197130.BAFM01000002_gene392	0	1168	COG1245@1|root,arCOG00187@2157|Archaea,2XSZE@28890|Euryarchaeota,23RXG@183963|Halobacteria	183963|Halobacteria	E	ATPase, RNase L inhibitor (RLI)	rli	-	-	ko:K06174	-	-	-	-	ko00000,ko03009	-	-	-	ABC_tran,RLI
HCO_VIE0001_00684	485914.Hmuk_2006	7.45e-139	405	COG3177@1|root,arCOG03110@2157|Archaea,2XUN8@28890|Euryarchaeota,23THX@183963|Halobacteria	183963|Halobacteria	K	Filamentation induced by cAMP protein fic	-	-	-	-	-	-	-	-	-	-	-	-	Fic,Fic_N
HCO_VIE0001_00685	485914.Hmuk_2006	2.38e-35	130	COG3177@1|root,arCOG03110@2157|Archaea,2XUN8@28890|Euryarchaeota,23THX@183963|Halobacteria	183963|Halobacteria	K	Filamentation induced by cAMP protein fic	-	-	-	-	-	-	-	-	-	-	-	-	Fic,Fic_N
HCO_VIE0001_00686	1227457.C451_11980	1.3e-12	66.6	arCOG08192@1|root,arCOG08192@2157|Archaea,2XZRN@28890|Euryarchaeota,23XEP@183963|Halobacteria	183963|Halobacteria	S	Pfam:DUF217	-	-	-	-	-	-	-	-	-	-	-	-	VAPB_antitox
HCO_VIE0001_00687	1227457.C451_11985	3.03e-50	163	COG1487@1|root,arCOG02219@2157|Archaea,2XXTW@28890|Euryarchaeota,23W9D@183963|Halobacteria	183963|Halobacteria	V	Toxic component of a toxin-antitoxin (TA) module. An RNase	-	-	-	-	-	-	-	-	-	-	-	-	PIN
HCO_VIE0001_00688	1197130.BAFM01000002_gene394	3.81e-294	806	COG3033@1|root,arCOG04196@2157|Archaea,2XUR7@28890|Euryarchaeota,23T42@183963|Halobacteria	183963|Halobacteria	E	Tryptophanase L-cysteine desulfhydrase, PLP-dependent	tnaA	-	4.1.99.1	ko:K01667	ko00380,map00380	-	R00673	RC00209,RC00355	ko00000,ko00001,ko01000	-	-	-	Beta_elim_lyase
HCO_VIE0001_00689	1197130.BAFM01000002_gene395	2.33e-120	343	COG1913@1|root,arCOG00458@2157|Archaea,2XSVV@28890|Euryarchaeota,23T85@183963|Halobacteria	183963|Halobacteria	S	zinc metalloprotease whose natural substrate is	amzA	-	-	ko:K06974	-	-	-	-	ko00000,ko01000,ko01002	-	-	-	Peptidase_M54
HCO_VIE0001_00690	1197130.BAFM01000002_gene396	6.86e-76	230	COG1255@1|root,arCOG04385@2157|Archaea,2XYNE@28890|Euryarchaeota,23WQ0@183963|Halobacteria	183963|Halobacteria	S	Belongs to the UPF0146 family	-	-	-	ko:K09713	-	-	-	-	ko00000	-	-	-	UPF0146
HCO_VIE0001_00691	1197130.BAFM01000002_gene397	5.81e-184	514	COG0546@1|root,arCOG04692@2157|Archaea,2XUI7@28890|Euryarchaeota,23SAI@183963|Halobacteria	183963|Halobacteria	S	hydrolase	-	-	-	-	-	-	-	-	-	-	-	-	HAD_2,Hydrolase
HCO_VIE0001_00693	1197130.BAFM01000002_gene398	1.07e-135	386	COG2085@1|root,arCOG00457@2157|Archaea,2XUD2@28890|Euryarchaeota,23S0N@183963|Halobacteria	183963|Halobacteria	S	NADPH-dependent F420 reductase	npdG	-	1.5.1.40	ko:K06988	-	-	-	-	ko00000,ko01000	-	-	-	F420_oxidored
HCO_VIE0001_00694	1197130.BAFM01000002_gene400	0	1404	COG0281@1|root,arCOG00853@2157|Archaea,2XSTN@28890|Euryarchaeota,23SK1@183963|Halobacteria	183963|Halobacteria	C	COG0281 Malic enzyme	maeB1	-	1.1.1.40	ko:K00029	ko00620,ko00710,ko01100,ko01120,ko01200,map00620,map00710,map01100,map01120,map01200	M00169,M00172	R00216	RC00105	ko00000,ko00001,ko00002,ko01000	-	-	-	Malic_M,PTA_PTB,malic
HCO_VIE0001_00695	1197130.BAFM01000002_gene401	1.19e-83	252	COG0109@1|root,arCOG03103@2157|Archaea,2XUAM@28890|Euryarchaeota,23U3X@183963|Halobacteria	183963|Halobacteria	O	protein required for cytochrome oxidase assembly	ctaA	-	-	ko:K02259	ko00190,ko00860,ko01100,ko01110,ko02020,ko04714,map00190,map00860,map01100,map01110,map02020,map04714	M00154	R07412	RC00769	ko00000,ko00001,ko00002,ko03029	3.D.4.4	-	-	COX15-CtaA
HCO_VIE0001_00696	1132509.C447_05942	1.83e-145	419	COG0834@1|root,arCOG01799@2157|Archaea,2XUEH@28890|Euryarchaeota,23UP6@183963|Halobacteria	183963|Halobacteria	E	COG0834 ABC-type amino acid transport signal transduction systems, periplasmic component domain	glnH1	-	-	ko:K02030	-	M00236	-	-	ko00000,ko00002,ko02000	3.A.1.3	-	-	SBP_bac_3,TAT_signal
HCO_VIE0001_00697	1132509.C447_05937	1.42e-144	413	COG0765@1|root,arCOG01798@2157|Archaea,2XV8Y@28890|Euryarchaeota,23U5Y@183963|Halobacteria	183963|Halobacteria	P	COG0765 ABC-type amino acid transport system, permease component	glnP	-	-	ko:K02029	-	M00236	-	-	ko00000,ko00002,ko02000	3.A.1.3	-	-	BPD_transp_1
HCO_VIE0001_00698	1197130.BAFM01000002_gene404	5.96e-160	450	COG1126@1|root,arCOG00923@2157|Archaea,2XVB5@28890|Euryarchaeota,23SDF@183963|Halobacteria	183963|Halobacteria	E	COG1126 ABC-type polar amino acid transport system, ATPase component	glnQ	-	3.6.3.21	ko:K02028	-	M00236	-	-	ko00000,ko00002,ko01000,ko02000	3.A.1.3	-	-	ABC_tran
HCO_VIE0001_00699	1197130.BAFM01000002_gene405	8.43e-240	660	COG1064@1|root,arCOG01455@2157|Archaea,2XT0X@28890|Euryarchaeota,23SEW@183963|Halobacteria	183963|Halobacteria	C	COG1064 Zn-dependent alcohol dehydrogenases	-	-	1.1.1.1	ko:K00001	ko00010,ko00071,ko00350,ko00625,ko00626,ko00830,ko00980,ko00982,ko01100,ko01110,ko01120,ko01130,ko01220,map00010,map00071,map00350,map00625,map00626,map00830,map00980,map00982,map01100,map01110,map01120,map01130,map01220	-	R00623,R00754,R02124,R04805,R04880,R05233,R05234,R06917,R06927,R07105,R08281,R08306,R08310	RC00050,RC00087,RC00088,RC00099,RC00116,RC00649,RC01734,RC02273	ko00000,ko00001,ko01000	-	-	-	ADH_N,ADH_zinc_N
HCO_VIE0001_00700	1197130.BAFM01000002_gene406	0	870	COG0470@1|root,arCOG00470@2157|Archaea,2XT81@28890|Euryarchaeota,23TJW@183963|Halobacteria	183963|Halobacteria	L	Part of the RFC clamp loader complex which loads the PCNA sliding clamp onto DNA	rfcL	-	-	ko:K04800	ko03030,map03030	-	-	-	ko00000,ko00001,ko03032	-	-	-	AAA
HCO_VIE0001_00701	1197130.BAFM01000002_gene408	0	938	COG0323@1|root,arCOG01166@2157|Archaea,2XTK1@28890|Euryarchaeota,23RX2@183963|Halobacteria	183963|Halobacteria	L	This protein is involved in the repair of mismatches in DNA. It is required for dam-dependent methyl-directed DNA mismatch repair. May act as a molecular matchmaker , a protein that promotes the formation of a stable complex between two or more DNA-binding proteins in an ATP-dependent manner without itself being part of a final effector complex	-	-	-	ko:K03572	ko03430,map03430	-	-	-	ko00000,ko00001,ko03400	-	-	-	DNA_mis_repair,HATPase_c_3,MutL_C
HCO_VIE0001_00702	1197130.BAFM01000002_gene409	0	1431	COG0249@1|root,arCOG02897@2157|Archaea,2XT0M@28890|Euryarchaeota,23SPT@183963|Halobacteria	183963|Halobacteria	L	that it carries out the mismatch recognition step. This protein has a weak ATPase activity	mutS	-	-	ko:K03555	ko03430,map03430	-	-	-	ko00000,ko00001,ko03400	-	-	-	MutS_I,MutS_II,MutS_III,MutS_IV,MutS_V
HCO_VIE0001_00703	1197130.BAFM01000002_gene410	1.38e-123	354	COG1670@1|root,arCOG00842@2157|Archaea,2XXD2@28890|Euryarchaeota,23VMD@183963|Halobacteria	183963|Halobacteria	J	COG1670 Acetyltransferases, including N-acetylases of ribosomal proteins	-	-	-	-	-	-	-	-	-	-	-	-	Acetyltransf_3
HCO_VIE0001_00704	1197130.BAFM01000002_gene411	8.17e-103	298	COG0454@1|root,arCOG00834@2157|Archaea,2XXCY@28890|Euryarchaeota,23VR5@183963|Halobacteria	183963|Halobacteria	K	COG0454 Histone acetyltransferase HPA2 and related acetyltransferases	-	-	-	-	-	-	-	-	-	-	-	-	Acetyltransf_1
HCO_VIE0001_00705	1197130.BAFM01000002_gene414	3.31e-118	342	arCOG04605@1|root,arCOG04605@2157|Archaea,2XXBX@28890|Euryarchaeota,23VP1@183963|Halobacteria	183963|Halobacteria	-	-	-	-	-	-	-	-	-	-	-	-	-	-	YdjM
HCO_VIE0001_00706	1227457.C451_19338	1.88e-58	182	arCOG03838@1|root,arCOG03838@2157|Archaea,2XXT9@28890|Euryarchaeota,23W8X@183963|Halobacteria	183963|Halobacteria	H	Coenzyme PQQ synthesis protein D (PqqD)	-	-	-	-	-	-	-	-	-	-	-	-	PqqD
HCO_VIE0001_00707	931277.C448_05011	0	1100	COG1297@1|root,arCOG04807@2157|Archaea,2XVCD@28890|Euryarchaeota,23SJ0@183963|Halobacteria	183963|Halobacteria	S	Oligopeptide transporter OPT family	-	-	-	-	-	-	-	-	-	-	-	-	OPT
HCO_VIE0001_00708	1197130.BAFM01000002_gene415	7.95e-159	446	COG1709@1|root,arCOG04060@2157|Archaea,2XT58@28890|Euryarchaeota,23TN7@183963|Halobacteria	183963|Halobacteria	K	Transcriptional regulator	-	-	-	ko:K07731	-	-	-	-	ko00000,ko03000	-	-	-	HTH_3,HTH_31
HCO_VIE0001_00711	1197130.BAFM01000002_gene417	2.46e-82	248	COG0110@1|root,arCOG01848@2157|Archaea,2XWNN@28890|Euryarchaeota,23V73@183963|Halobacteria	183963|Halobacteria	S	COG0110 Acetyltransferase (isoleucine patch superfamily)	-	-	2.3.1.79	ko:K00661	-	-	-	-	ko00000,ko01000	-	-	-	Hexapep,Hexapep_2,Mac
HCO_VIE0001_00712	1197130.BAFM01000002_gene418	2.65e-289	793	COG3425@1|root,arCOG01767@2157|Archaea,2XTWE@28890|Euryarchaeota,23S6J@183963|Halobacteria	183963|Halobacteria	I	COG3425 3-hydroxy-3-methylglutaryl CoA synthase	hmgB	-	2.3.3.10	ko:K01641	ko00072,ko00280,ko00650,ko00900,ko01100,ko01110,ko01130,map00072,map00280,map00650,map00900,map01100,map01110,map01130	M00088,M00095	R01978	RC00004,RC00503	ko00000,ko00001,ko00002,ko01000	-	-	-	HMG_CoA_synt_C,HMG_CoA_synt_N
HCO_VIE0001_00713	1197130.BAFM01000002_gene419	2.26e-153	434	COG1378@1|root,arCOG02037@2157|Archaea,2XX7F@28890|Euryarchaeota,23U3J@183963|Halobacteria	183963|Halobacteria	K	Transcriptional regulators	-	-	-	-	-	-	-	-	-	-	-	-	TrmB
HCO_VIE0001_00714	1197130.BAFM01000002_gene420	0	1357	COG1033@1|root,arCOG02174@2157|Archaea,2XT5A@28890|Euryarchaeota,23SV0@183963|Halobacteria	183963|Halobacteria	L	exporters of the RND superfamily	-	-	-	-	-	-	-	-	-	-	-	-	MMPL
HCO_VIE0001_00715	1197130.BAFM01000002_gene421	0	1070	COG1361@1|root,arCOG02079@2157|Archaea,2XTCZ@28890|Euryarchaeota,23S3Q@183963|Halobacteria	183963|Halobacteria	M	COG1361 S-layer domain	-	-	-	-	-	-	-	-	-	-	-	-	CARDB,NPCBM_assoc
HCO_VIE0001_00716	1197130.BAFM01000002_gene422	1.72e-226	627	arCOG06337@1|root,arCOG06337@2157|Archaea,2XTXK@28890|Euryarchaeota,23SF3@183963|Halobacteria	183963|Halobacteria	M	COG4948 L-alanine-DL-glutamate epimerase and related enzymes of enolase superfamily	-	-	-	-	-	-	-	-	-	-	-	-	-
HCO_VIE0001_00717	1132509.C447_06361	2.52e-132	381	COG0451@1|root,arCOG04704@2157|Archaea,2XTV1@28890|Euryarchaeota,23S77@183963|Halobacteria	183963|Halobacteria	M	NAD-dependent epimerase dehydratase	-	GO:0003674,GO:0003824,GO:0005975,GO:0005996,GO:0008150,GO:0008152,GO:0009056,GO:0016052,GO:0016491,GO:0016614,GO:0016616,GO:0019321,GO:0019323,GO:0019566,GO:0019568,GO:0019572,GO:0044238,GO:0044281,GO:0044282,GO:0046365,GO:0046373,GO:0055114,GO:0071704,GO:1901575	1.1.1.376	ko:K19660	ko00053,ko01100,map00053,map01100	-	R01757,R10787	RC00187	ko00000,ko00001,ko01000	-	-	-	Epimerase
HCO_VIE0001_00718	1197130.BAFM01000002_gene423	1.06e-66	205	COG0589@1|root,arCOG02053@2157|Archaea,2XYNX@28890|Euryarchaeota,241DN@183963|Halobacteria	183963|Halobacteria	T	COG0589 Universal stress protein UspA and related nucleotide-binding proteins	-	-	-	-	-	-	-	-	-	-	-	-	Usp
HCO_VIE0001_00719	1197130.BAFM01000002_gene424	2.56e-79	237	COG3415@1|root,arCOG02128@2157|Archaea,2XTX1@28890|Euryarchaeota,23UQN@183963|Halobacteria	183963|Halobacteria	L	COG3415 Transposase and inactivated derivatives	-	-	-	-	-	-	-	-	-	-	-	-	DDE_3,HTH_32,HTH_33
HCO_VIE0001_00720	795797.C497_10888	1.14e-06	53.5	arCOG10313@1|root,arCOG10313@2157|Archaea,2XZ5B@28890|Euryarchaeota,23WZ4@183963|Halobacteria	183963|Halobacteria	C	oxidoreductase activity, acting on the aldehyde or oxo group of donors, disulfide as acceptor	-	-	-	-	-	-	-	-	-	-	-	-	-
HCO_VIE0001_00721	1197130.BAFM01000002_gene496	2.2e-74	227	arCOG04040@1|root,arCOG04040@2157|Archaea,2XVXD@28890|Euryarchaeota,23UIB@183963|Halobacteria	183963|Halobacteria	Q	PFAM Gas vesicle synthesis	gvpO	-	-	-	-	-	-	-	-	-	-	-	GvpO
HCO_VIE0001_00722	1227457.C451_07472	1.06e-48	157	arCOG03092@1|root,arCOG03092@2157|Archaea,2XXU5@28890|Euryarchaeota,23W55@183963|Halobacteria	183963|Halobacteria	Q	Gas vesicles are small, hollow, gas filled protein structures that are found in several microbial planktonic microorganisms. They allow the positioning of the organism at the favorable depth for growth. GvpA type proteins form the essential core of the structure	gvpA	GO:0005575,GO:0005622,GO:0005623,GO:0031411,GO:0033172,GO:0043226,GO:0043228,GO:0043229,GO:0043232,GO:0044422,GO:0044424,GO:0044446,GO:0044464	-	-	-	-	-	-	-	-	-	-	Gas_vesicle
HCO_VIE0001_00723	1197130.BAFM01000002_gene494	1.66e-131	375	arCOG03091@1|root,arCOG03091@2157|Archaea,2XUGG@28890|Euryarchaeota,23SVS@183963|Halobacteria	183963|Halobacteria	Q	PFAM Gas vesicle synthesis	gvpF	-	-	-	-	-	-	-	-	-	-	-	GvpL_GvpF
HCO_VIE0001_00724	1197130.BAFM01000002_gene493	1.51e-44	145	arCOG03938@1|root,arCOG03938@2157|Archaea,2XZ9U@28890|Euryarchaeota,23WSI@183963|Halobacteria	183963|Halobacteria	-	-	gvpG	-	-	-	-	-	-	-	-	-	-	-	-
HCO_VIE0001_00725	1197130.BAFM01000002_gene492	3.42e-80	241	arCOG09328@1|root,arCOG09328@2157|Archaea,2Y16Y@28890|Euryarchaeota,23YNI@183963|Halobacteria	183963|Halobacteria	S	GvpH	-	-	-	-	-	-	-	-	-	-	-	-	GvpH
HCO_VIE0001_00726	1197130.BAFM01000002_gene491	8.78e-51	169	arCOG10728@1|root,arCOG10728@2157|Archaea,2XW18@28890|Euryarchaeota,23VVT@183963|Halobacteria	183963|Halobacteria	S	PFAM PEGA domain	-	-	-	-	-	-	-	-	-	-	-	-	-
HCO_VIE0001_00728	1197130.BAFM01000002_gene489	9.65e-95	291	arCOG06391@1|root,arCOG06391@2157|Archaea,2XUUW@28890|Euryarchaeota,23U5V@183963|Halobacteria	183963|Halobacteria	-	-	-	-	-	-	-	-	-	-	-	-	-	-	-
HCO_VIE0001_00729	1197130.BAFM01000002_gene488	3.95e-70	216	arCOG03093@1|root,arCOG03093@2157|Archaea,2XWIP@28890|Euryarchaeota,23V51@183963|Halobacteria	183963|Halobacteria	Q	Gas vesicles are small, hollow, gas filled protein structures that are found in several microbial planktonic microorganisms. They allow the positioning of the organism at the favorable depth for growth	gvpJ	-	-	-	-	-	-	-	-	-	-	-	Gas_vesicle
HCO_VIE0001_00730	1197130.BAFM01000002_gene487	2.15e-55	174	arCOG06390@1|root,arCOG06390@2157|Archaea,2XY81@28890|Euryarchaeota,23W4Q@183963|Halobacteria	183963|Halobacteria	Q	Gas vesicle	gvpK	-	-	-	-	-	-	-	-	-	-	-	GvpK
HCO_VIE0001_00731	1197130.BAFM01000002_gene486	5.03e-142	407	arCOG03090@1|root,arCOG03090@2157|Archaea,2XVSA@28890|Euryarchaeota,23SF1@183963|Halobacteria	183963|Halobacteria	Q	Gas vesicle synthesis	gvpL	-	-	-	-	-	-	-	-	-	-	-	GvpL_GvpF
HCO_VIE0001_00732	1197130.BAFM01000002_gene485	9.71e-41	136	arCOG03093@1|root,arCOG03094@2157|Archaea,2XZWV@28890|Euryarchaeota,23XPH@183963|Halobacteria	183963|Halobacteria	Q	Gas vesicles are small, hollow, gas filled protein structures that are found in several microbial planktonic microorganisms. They allow the positioning of the organism at the favorable depth for growth	gvpM	-	-	-	-	-	-	-	-	-	-	-	Gas_vesicle
HCO_VIE0001_00734	1197130.BAFM01000002_gene484	1.61e-69	213	arCOG04661@1|root,arCOG04661@2157|Archaea,2XYWG@28890|Euryarchaeota,23WVN@183963|Halobacteria	183963|Halobacteria	-	-	-	-	-	-	-	-	-	-	-	-	-	-	-
HCO_VIE0001_00736	1197130.BAFM01000002_gene482	1.86e-40	135	arCOG07497@1|root,arCOG07497@2157|Archaea	2157|Archaea	-	-	-	-	-	-	-	-	-	-	-	-	-	-	-
HCO_VIE0001_00737	1197130.BAFM01000002_gene481	1.37e-183	514	COG0697@1|root,arCOG00271@2157|Archaea,2XTD0@28890|Euryarchaeota,23TNI@183963|Halobacteria	183963|Halobacteria	G	COG0697 Permeases of the drug metabolite transporter (DMT) superfamily	-	-	-	-	-	-	-	-	-	-	-	-	EamA
HCO_VIE0001_00738	1197130.BAFM01000002_gene480	3.07e-226	633	COG4608@1|root,arCOG00184@2157|Archaea,2Y5BH@28890|Euryarchaeota,23RZG@183963|Halobacteria	183963|Halobacteria	E	COG4608 ABC-type oligopeptide transport system, ATPase component	-	-	-	-	-	-	-	-	-	-	-	-	ABC_tran,oligo_HPY
HCO_VIE0001_00739	1197130.BAFM01000002_gene479	2.41e-269	741	COG0444@1|root,arCOG00181@2157|Archaea,2XSTM@28890|Euryarchaeota,23SG0@183963|Halobacteria	183963|Halobacteria	E	COG0444 ABC-type dipeptide oligopeptide nickel transport system, ATPase component	dppD1	-	-	ko:K02031	ko02024,map02024	M00239	-	-	ko00000,ko00001,ko00002,ko02000	3.A.1.5	-	-	ABC_tran,oligo_HPY
HCO_VIE0001_00740	1197130.BAFM01000002_gene478	4.2e-221	612	COG1173@1|root,arCOG00748@2157|Archaea,2XTJ3@28890|Euryarchaeota,23SZ6@183963|Halobacteria	183963|Halobacteria	P	COG1173 ABC-type dipeptide oligopeptide nickel transport systems, permease components	dppC1	-	-	ko:K02034	ko02024,map02024	M00239	-	-	ko00000,ko00001,ko00002,ko02000	3.A.1.5	-	-	BPD_transp_1,OppC_N
HCO_VIE0001_00741	1197130.BAFM01000002_gene477	3.71e-215	596	COG0601@1|root,arCOG00751@2157|Archaea,2XUHV@28890|Euryarchaeota,23TWK@183963|Halobacteria	183963|Halobacteria	P	COG0601 ABC-type dipeptide oligopeptide nickel transport systems, permease components	dppB1	-	-	ko:K02033	ko02024,map02024	M00239	-	-	ko00000,ko00001,ko00002,ko02000	3.A.1.5	-	-	BPD_transp_1
HCO_VIE0001_00742	1197130.BAFM01000002_gene476	0	905	COG0747@1|root,arCOG01534@2157|Archaea,2XTPJ@28890|Euryarchaeota,23SSU@183963|Halobacteria	183963|Halobacteria	E	ABC-type dipeptide transport system, periplasmic component	dppA1	-	-	ko:K02035	ko02024,map02024	M00239	-	-	ko00000,ko00001,ko00002,ko02000	3.A.1.5	-	-	SBP_bac_5,TAT_signal
HCO_VIE0001_00743	1197130.BAFM01000013_gene2221	1.7e-280	768	COG4222@1|root,arCOG14701@2157|Archaea,2XUND@28890|Euryarchaeota,23TYE@183963|Halobacteria	183963|Halobacteria	L	Endonuclease/Exonuclease/phosphatase family	-	-	-	-	-	-	-	-	-	-	-	-	Exo_endo_phos
HCO_VIE0001_00744	1197130.BAFM01000002_gene471	2.82e-137	389	arCOG02941@1|root,arCOG02941@2157|Archaea,2XTMZ@28890|Euryarchaeota,23UGJ@183963|Halobacteria	183963|Halobacteria	-	-	rnhA1	-	-	-	-	-	-	-	-	-	-	-	RVT_3
HCO_VIE0001_00745	1197130.BAFM01000002_gene470	0	1001	COG0380@1|root,arCOG02831@2157|Archaea,2XSTE@28890|Euryarchaeota,23TQX@183963|Halobacteria	183963|Halobacteria	G	COG0380 Trehalose-6-phosphate synthase	-	-	2.4.1.15,2.4.1.347	ko:K00697	ko00500,ko01100,map00500,map01100	-	R02737	RC00005,RC00049,RC02748	ko00000,ko00001,ko01000,ko01003	-	GT20	-	Glyco_transf_20
HCO_VIE0001_00746	1197130.BAFM01000002_gene469	5.2e-161	456	COG0380@1|root,arCOG02831@2157|Archaea,2XUEY@28890|Euryarchaeota,23TNX@183963|Halobacteria	183963|Halobacteria	G	Removes the phosphate from trehalose 6-phosphate to produce free trehalose	-	-	3.1.3.12	ko:K01087	ko00500,ko01100,map00500,map01100	-	R02778	RC00017	ko00000,ko00001,ko01000	-	-	-	Trehalose_PPase
HCO_VIE0001_00748	1197130.BAFM01000002_gene465	3.52e-57	177	COG0526@1|root,arCOG01972@2157|Archaea,2XZ0C@28890|Euryarchaeota,23WWM@183963|Halobacteria	183963|Halobacteria	O	COG0526 Thiol-disulfide isomerase and thioredoxins	trxA1	-	-	ko:K03671	ko04621,ko05418,map04621,map05418	-	-	-	ko00000,ko00001,ko03110	-	-	-	Thioredoxin
HCO_VIE0001_00749	1197130.BAFM01000002_gene464	3.01e-26	96.7	COG4023@1|root,arCOG02957@2157|Archaea,2Y024@28890|Euryarchaeota,23XMD@183963|Halobacteria	183963|Halobacteria	U	Involved in protein export. The function of the beta subunit is	secG	-	-	-	-	-	-	-	-	-	-	-	Sec61_beta
HCO_VIE0001_00750	1197130.BAFM01000002_gene463	6.68e-127	362	COG0311@1|root,arCOG00034@2157|Archaea,2XTZS@28890|Euryarchaeota,23RY6@183963|Halobacteria	183963|Halobacteria	H	Catalyzes the hydrolysis of glutamine to glutamate and ammonia as part of the biosynthesis of pyridoxal 5'-phosphate. The resulting ammonia molecule is channeled to the active site of PdxS	pdxT	-	4.3.3.6	ko:K08681	ko00750,map00750	-	R07456	RC00010,RC01783,RC03043	ko00000,ko00001,ko01000	-	-	-	SNO
HCO_VIE0001_00751	1227457.C451_19466	6.22e-94	282	COG1361@1|root,arCOG02079@2157|Archaea	2157|Archaea	M	COG1361 S-layer domain	-	-	-	-	-	-	-	-	-	-	-	-	DUF4352
HCO_VIE0001_00752	1197130.BAFM01000002_gene462	7.2e-103	298	COG1259@1|root,arCOG01759@2157|Archaea,2XWIM@28890|Euryarchaeota,23VKG@183963|Halobacteria	183963|Halobacteria	S	Bifunctional nuclease	-	-	-	ko:K08999	-	-	-	-	ko00000	-	-	-	DNase-RNase
HCO_VIE0001_00753	1197130.BAFM01000002_gene461	1.11e-57	180	COG0140@1|root,arCOG02677@2157|Archaea,2XYNB@28890|Euryarchaeota,23WR0@183963|Halobacteria	183963|Halobacteria	E	phosphoribosyl-ATP pyrophosphohydrolase	hisE	-	3.6.1.31	ko:K01523	ko00340,ko01100,ko01110,ko01230,map00340,map01100,map01110,map01230	M00026	R04035	RC00002	ko00000,ko00001,ko00002,ko01000	-	-	-	PRA-PH
HCO_VIE0001_00754	1197130.BAFM01000002_gene460	2.16e-11	63.5	arCOG09323@1|root,arCOG09323@2157|Archaea,2XY9B@28890|Euryarchaeota,23WEE@183963|Halobacteria	183963|Halobacteria	-	-	-	-	-	-	-	-	-	-	-	-	-	-	-
HCO_VIE0001_00755	1197130.BAFM01000002_gene459	4.49e-209	580	COG1084@1|root,arCOG00352@2157|Archaea,2XU5R@28890|Euryarchaeota,23TVR@183963|Halobacteria	183963|Halobacteria	S	GTP-binding protein	gbp4	-	-	ko:K06943	ko03008,map03008	-	-	-	ko00000,ko00001,ko03009	-	-	-	MMR_HSR1,NOG1
HCO_VIE0001_00756	1197130.BAFM01000002_gene458	1.64e-81	241	arCOG06312@1|root,arCOG06312@2157|Archaea,2XXXK@28890|Euryarchaeota,23W97@183963|Halobacteria	183963|Halobacteria	-	-	-	-	-	-	-	-	-	-	-	-	-	-	-
HCO_VIE0001_00757	1197130.BAFM01000002_gene457	1.15e-298	821	COG5276@1|root,arCOG02565@2157|Archaea,2XV6J@28890|Euryarchaeota,23SNQ@183963|Halobacteria	183963|Halobacteria	O	LVIVD repeat-containing protein	-	-	-	-	-	-	-	-	-	-	-	-	LVIVD
HCO_VIE0001_00758	1197130.BAFM01000002_gene456	1.61e-102	297	arCOG02998@1|root,arCOG02998@2157|Archaea,2XX9A@28890|Euryarchaeota,23VRQ@183963|Halobacteria	183963|Halobacteria	L	conserved protein, contains double-stranded beta-helix domain	-	-	-	-	-	-	-	-	-	-	-	-	Cupin_2
HCO_VIE0001_00759	1197130.BAFM01000002_gene455	1.43e-225	622	COG1940@1|root,arCOG04280@2157|Archaea,2XUQY@28890|Euryarchaeota,23SQQ@183963|Halobacteria	183963|Halobacteria	K	COG1940 Transcriptional regulator sugar kinase	glcK	-	2.7.1.2	ko:K00845	ko00010,ko00052,ko00500,ko00520,ko00521,ko00524,ko01100,ko01110,ko01120,ko01130,ko01200,map00010,map00052,map00500,map00520,map00521,map00524,map01100,map01110,map01120,map01130,map01200	M00001,M00549	R00299,R01600,R01786	RC00002,RC00017	ko00000,ko00001,ko00002,ko01000	-	-	-	ROK
HCO_VIE0001_00760	1197130.BAFM01000002_gene453	5.66e-152	429	COG1028@1|root,arCOG01261@2157|Archaea,2XTMM@28890|Euryarchaeota,23T1V@183963|Halobacteria	183963|Halobacteria	I	COG1028 Dehydrogenases with different specificities (related to short-chain alcohol dehydrogenases)	-	-	-	-	-	-	-	-	-	-	-	-	adh_short_C2
HCO_VIE0001_00761	1132509.C447_09797	1.5e-100	295	arCOG04693@1|root,arCOG04693@2157|Archaea,2XVJR@28890|Euryarchaeota,23UGE@183963|Halobacteria	183963|Halobacteria	-	-	-	-	-	-	-	-	-	-	-	-	-	-	LOR
HCO_VIE0001_00762	1197130.BAFM01000002_gene449	0	1860	COG0178@1|root,arCOG04694@2157|Archaea,2XTDU@28890|Euryarchaeota,23TP7@183963|Halobacteria	183963|Halobacteria	L	The UvrABC repair system catalyzes the recognition and processing of DNA lesions. UvrA is an ATPase and a DNA-binding protein. A damage recognition complex composed of 2 UvrA and 2 UvrB subunits scans DNA for abnormalities. When the presence of a lesion has been verified by UvrB, the UvrA molecules dissociate	uvrA	-	-	ko:K03701	ko03420,map03420	-	-	-	ko00000,ko00001,ko03400	-	-	-	ABC_tran
HCO_VIE0001_00763	1197130.BAFM01000002_gene448	9.96e-251	691	COG1226@1|root,arCOG01958@2157|Archaea,2XT46@28890|Euryarchaeota,23SFI@183963|Halobacteria	183963|Halobacteria	P	COG1226 Kef-type K transport systems	pchA1	-	-	ko:K10716	-	-	-	-	ko00000,ko02000	1.A.1.1,1.A.1.13,1.A.1.17,1.A.1.24,1.A.1.25,1.A.1.6	-	-	Ion_trans_2,TrkA_N
HCO_VIE0001_00764	1197130.BAFM01000002_gene447	0	962	COG0168@1|root,arCOG04145@2157|Archaea,2XT89@28890|Euryarchaeota,23TBX@183963|Halobacteria	183963|Halobacteria	P	COG0168 Trk-type K transport systems, membrane components	-	-	-	ko:K03498	-	-	-	-	ko00000,ko02000	2.A.38.1,2.A.38.4	-	-	TrkH
HCO_VIE0001_00765	1132509.C447_04342	4.28e-230	653	COG1226@1|root,arCOG01960@2157|Archaea,2XTQV@28890|Euryarchaeota,23SJZ@183963|Halobacteria	183963|Halobacteria	P	COG1226 Kef-type K transport systems	pchA2	-	-	-	-	-	-	-	-	-	-	-	TrkA_C,TrkA_N
HCO_VIE0001_00766	1197130.BAFM01000002_gene445	2.82e-192	541	arCOG08113@1|root,arCOG08113@2157|Archaea,2XV1B@28890|Euryarchaeota,23TAX@183963|Halobacteria	183963|Halobacteria	S	protein related to plant photosystem II stability assembly factor	-	-	-	-	-	-	-	-	-	-	-	-	BNR
HCO_VIE0001_00767	1197130.BAFM01000002_gene444	3.31e-204	569	COG2339@1|root,arCOG02985@2157|Archaea,2XSXV@28890|Euryarchaeota,23TFP@183963|Halobacteria	183963|Halobacteria	S	membrane	-	-	-	-	-	-	-	-	-	-	-	-	PrsW-protease
HCO_VIE0001_00768	1197130.BAFM01000002_gene442	2.71e-271	748	COG1808@1|root,arCOG02264@2157|Archaea,2XTS3@28890|Euryarchaeota,23SG9@183963|Halobacteria	183963|Halobacteria	S	membrane	-	-	-	-	-	-	-	-	-	-	-	-	DUF389
HCO_VIE0001_00769	1197130.BAFM01000002_gene441	3.43e-140	396	COG0218@1|root,arCOG00355@2157|Archaea,2XTV8@28890|Euryarchaeota,23T4P@183963|Halobacteria	183963|Halobacteria	D	Necessary for normal cell division and for the maintenance of normal septation	engB	-	-	-	-	-	-	-	-	-	-	-	MMR_HSR1
HCO_VIE0001_00770	1197130.BAFM01000002_gene439	6.82e-42	139	arCOG07588@1|root,arCOG07588@2157|Archaea,2Y1ST@28890|Euryarchaeota,23YI8@183963|Halobacteria	183963|Halobacteria	-	-	-	-	-	-	-	-	-	-	-	-	-	-	-
HCO_VIE0001_00771	1197130.BAFM01000002_gene438	1.24e-23	91.3	arCOG07498@1|root,arCOG07498@2157|Archaea,2XZY7@28890|Euryarchaeota,23XTB@183963|Halobacteria	183963|Halobacteria	-	-	-	-	-	-	-	-	-	-	-	-	-	-	-
HCO_VIE0001_00773	1197130.BAFM01000002_gene437	1.39e-210	584	COG0714@1|root,arCOG00434@2157|Archaea,2XSZU@28890|Euryarchaeota,23SGK@183963|Halobacteria	183963|Halobacteria	S	COG0714 MoxR-like ATPases	moxR2	-	-	ko:K03924	-	-	-	-	ko00000,ko01000	-	-	-	AAA_3
HCO_VIE0001_00774	1227457.C451_18788	1.52e-68	216	arCOG13031@1|root,arCOG13031@2157|Archaea,2Y1CE@28890|Euryarchaeota,23YFN@183963|Halobacteria	183963|Halobacteria	-	-	-	-	-	-	-	-	-	-	-	-	-	-	-
HCO_VIE0001_00775	1227457.C451_18793	1.12e-76	232	2BXIU@1|root,2N63W@2157|Archaea,2Y5G7@28890|Euryarchaeota,240AE@183963|Halobacteria	183963|Halobacteria	-	-	-	-	-	-	-	-	-	-	-	-	-	-	-
HCO_VIE0001_00776	1197130.BAFM01000002_gene435	1.43e-82	248	arCOG09144@1|root,arCOG09144@2157|Archaea,2Y0BH@28890|Euryarchaeota,23Y28@183963|Halobacteria	183963|Halobacteria	-	-	-	-	-	-	-	-	-	-	-	-	-	-	-
HCO_VIE0001_00777	1197130.BAFM01000002_gene434	1.41e-248	697	COG1721@1|root,arCOG02742@2157|Archaea,2XTP9@28890|Euryarchaeota,23S9J@183963|Halobacteria	183963|Halobacteria	S	conserved protein (some members contain a von Willebrand factor type A (vWA) domain)	-	-	-	-	-	-	-	-	-	-	-	-	DUF11,DUF58
HCO_VIE0001_00778	1197130.BAFM01000002_gene434	5.61e-83	264	COG1721@1|root,arCOG02742@2157|Archaea,2XTP9@28890|Euryarchaeota,23S9J@183963|Halobacteria	183963|Halobacteria	S	conserved protein (some members contain a von Willebrand factor type A (vWA) domain)	-	-	-	-	-	-	-	-	-	-	-	-	DUF11,DUF58
HCO_VIE0001_00779	1197130.BAFM01000002_gene433	7.88e-97	294	arCOG02170@1|root,arCOG02170@2157|Archaea,2XWUN@28890|Euryarchaeota,23VFS@183963|Halobacteria	183963|Halobacteria	S	Domain of unknown function (DUF4129)	-	-	-	-	-	-	-	-	-	-	-	-	DUF4129
HCO_VIE0001_00780	1197130.BAFM01000002_gene432	7.14e-187	525	COG1131@1|root,arCOG00194@2157|Archaea,2XT0T@28890|Euryarchaeota,23SCV@183963|Halobacteria	183963|Halobacteria	E	ABC-type multidrug transport system, ATPase component	-	-	-	ko:K01990	-	M00254	-	-	ko00000,ko00002,ko02000	3.A.1	-	-	ABC_tran
HCO_VIE0001_00781	1227457.C451_10400	1.22e-73	234	COG1277@1|root,arCOG02438@2157|Archaea,2XSXE@28890|Euryarchaeota,23UH0@183963|Halobacteria	183963|Halobacteria	S	ABC-type transport system involved in multi-copper enzyme maturation, permease component	-	-	-	ko:K01992	-	M00254	-	-	ko00000,ko00002,ko02000	3.A.1	-	-	ABC2_membrane_2
HCO_VIE0001_00782	1197130.BAFM01000002_gene429	2.64e-165	464	COG1131@1|root,arCOG00194@2157|Archaea,2XT7Q@28890|Euryarchaeota,23SF2@183963|Halobacteria	183963|Halobacteria	E	ABC-type multidrug transport system, ATPase component	-	-	-	ko:K01990	-	M00254	-	-	ko00000,ko00002,ko02000	3.A.1	-	-	ABC_tran
HCO_VIE0001_00783	1197130.BAFM01000002_gene428	0	914	arCOG06311@1|root,arCOG06311@2157|Archaea,2XVX0@28890|Euryarchaeota,23UIY@183963|Halobacteria	183963|Halobacteria	-	-	-	-	-	-	-	-	-	-	-	-	-	-	-
HCO_VIE0001_00784	1197130.BAFM01000002_gene427	7.55e-200	563	COG0477@1|root,arCOG00130@2157|Archaea,2XV7S@28890|Euryarchaeota,23UQQ@183963|Halobacteria	183963|Halobacteria	G	COG0477 Permeases of the major facilitator superfamily	-	-	-	-	-	-	-	-	-	-	-	-	MFS_1
HCO_VIE0001_00785	1197130.BAFM01000002_gene426	5.7e-217	610	arCOG04662@1|root,arCOG04663@1|root,arCOG04662@2157|Archaea,arCOG04663@2157|Archaea,2XXEY@28890|Euryarchaeota,23VVH@183963|Halobacteria	183963|Halobacteria	-	-	-	-	-	-	-	-	-	-	-	-	-	-	-
HCO_VIE0001_00786	1132509.C447_01490	4.29e-62	194	arCOG03912@1|root,arCOG03912@2157|Archaea	2157|Archaea	-	-	-	-	-	-	-	-	-	-	-	-	-	-	SHOCT
HCO_VIE0001_00787	56110.Oscil6304_4351	0.000742	44.7	COG4976@1|root,COG4976@2|Bacteria,1GQB4@1117|Cyanobacteria	2|Bacteria	S	Methyltransferase domain	-	-	-	-	-	-	-	-	-	-	-	-	DinB_2,FGE-sulfatase,Glycos_transf_2,HTH_20,Methyltransf_11,Methyltransf_23,Methyltransf_25,Methyltransf_31
HCO_VIE0001_00788	1197130.BAFM01000002_gene425	7.99e-111	322	arCOG04664@1|root,arCOG04664@2157|Archaea,2XX5T@28890|Euryarchaeota,23VRB@183963|Halobacteria	183963|Halobacteria	-	-	-	-	-	-	-	-	-	-	-	-	-	-	-
HCO_VIE0001_00789	1197130.BAFM01000002_gene498	0	946	COG1757@1|root,arCOG02009@2157|Archaea,2XV4G@28890|Euryarchaeota,23SEV@183963|Halobacteria	183963|Halobacteria	C	Na H antiporter	nhaC1	-	-	-	-	-	-	-	-	-	-	-	Na_H_antiporter
HCO_VIE0001_00790	1197130.BAFM01000002_gene499	1.4e-49	158	arCOG06213@1|root,arCOG06213@2157|Archaea,2XZUZ@28890|Euryarchaeota,23XNI@183963|Halobacteria	183963|Halobacteria	-	-	-	-	-	-	-	-	-	-	-	-	-	-	TRAM
HCO_VIE0001_00791	1197130.BAFM01000002_gene500	5.68e-227	642	arCOG07536@1|root,arCOG07536@2157|Archaea,2Y5SV@28890|Euryarchaeota,240AR@183963|Halobacteria	183963|Halobacteria	P	cobalamin transport	-	-	-	-	-	-	-	-	-	-	-	-	-
HCO_VIE0001_00792	1197130.BAFM01000002_gene501	8.78e-125	357	COG4749@1|root,arCOG04411@2157|Archaea,2XT50@28890|Euryarchaeota,23TK9@183963|Halobacteria	183963|Halobacteria	S	protein conserved in archaea	-	-	-	-	-	-	-	-	-	-	-	-	DUF2150
HCO_VIE0001_00793	1197130.BAFM01000002_gene502	1.13e-191	533	COG1831@1|root,arCOG00893@2157|Archaea,2XTX7@28890|Euryarchaeota,23SCU@183963|Halobacteria	183963|Halobacteria	S	metal-dependent hydrolase (Urease superfamily)	tatD	-	-	ko:K07049	-	-	-	-	ko00000	-	-	-	TatD_DNase
HCO_VIE0001_00794	1197130.BAFM01000002_gene503	5.92e-242	669	COG2170@1|root,arCOG02722@2157|Archaea,2XTVV@28890|Euryarchaeota,23S82@183963|Halobacteria	183963|Halobacteria	H	glutamate--cysteine ligase	-	-	-	-	-	-	-	-	-	-	-	-	GCS2
HCO_VIE0001_00795	1197130.BAFM01000002_gene504	2.4e-97	284	COG1432@1|root,arCOG02408@2157|Archaea,2XX7V@28890|Euryarchaeota,23VYA@183963|Halobacteria	183963|Halobacteria	S	NYN domain	-	-	-	-	-	-	-	-	-	-	-	-	NYN
HCO_VIE0001_00796	931277.C448_01924	8.88e-271	753	COG1404@1|root,arCOG00702@2157|Archaea,2XUT1@28890|Euryarchaeota,23S4C@183963|Halobacteria	183963|Halobacteria	O	COG1404 Subtilisin-like serine proteases	hly	GO:0005575,GO:0005576	-	ko:K14645	ko02024,map02024	-	-	-	ko00000,ko00001,ko01000,ko01002,ko03110	-	-	-	PKD,Peptidase_S8,TAT_signal
HCO_VIE0001_00797	1197130.BAFM01000002_gene506	6.07e-126	358	arCOG01744@1|root,arCOG01744@2157|Archaea,2XTVU@28890|Euryarchaeota,23WF4@183963|Halobacteria	183963|Halobacteria	S	membrane-bound metal-dependent	-	-	-	-	-	-	-	-	-	-	-	-	YdjM
HCO_VIE0001_00798	931277.C448_14749	9e-18	77	arCOG10730@1|root,arCOG10730@2157|Archaea,2Y21H@28890|Euryarchaeota,23YXT@183963|Halobacteria	183963|Halobacteria	-	-	-	-	-	-	-	-	-	-	-	-	-	-	-
HCO_VIE0001_00799	1197130.BAFM01000002_gene508	3.41e-149	424	COG0483@1|root,arCOG01349@2157|Archaea,2XUBB@28890|Euryarchaeota,23U11@183963|Halobacteria	183963|Halobacteria	G	COG0483 Archaeal fructose-1,6-bisphosphatase and related enzymes of inositol monophosphatase family	-	-	3.1.3.25	ko:K01092	ko00521,ko00562,ko01100,ko04070,map00521,map00562,map01100,map04070	M00131	R01185,R01186,R01187	RC00078	ko00000,ko00001,ko00002,ko01000	-	-	-	Inositol_P
HCO_VIE0001_00800	1197130.BAFM01000003_gene726	1.59e-243	671	COG0404@1|root,arCOG00756@2157|Archaea,2XU1F@28890|Euryarchaeota,23SQA@183963|Halobacteria	183963|Halobacteria	E	The glycine cleavage system catalyzes the degradation of glycine	gcvT	-	2.1.2.10	ko:K00605	ko00260,ko00630,ko00670,ko01100,ko01110,ko01130,ko01200,map00260,map00630,map00670,map01100,map01110,map01130,map01200	M00532	R01221,R02300,R04125	RC00022,RC00069,RC00183,RC02834	ko00000,ko00001,ko00002,ko01000	-	-	-	GCV_T,GCV_T_C
HCO_VIE0001_00801	1197130.BAFM01000003_gene725	9.07e-80	237	COG0509@1|root,arCOG01303@2157|Archaea,2XY1B@28890|Euryarchaeota,23W1R@183963|Halobacteria	183963|Halobacteria	E	The glycine cleavage system catalyzes the degradation of glycine. The H protein shuttles the methylamine group of glycine from the P protein to the T protein	gcvH	-	-	ko:K02437	ko00260,ko00630,ko01100,ko01110,ko01130,ko01200,map00260,map00630,map01100,map01110,map01130,map01200	M00532	R01221	RC00022,RC02834	ko00000,ko00001,ko00002	-	-	-	GCV_H
HCO_VIE0001_00802	1197130.BAFM01000003_gene724	2.7e-294	806	COG0403@1|root,arCOG00077@2157|Archaea,2XT39@28890|Euryarchaeota,23S51@183963|Halobacteria	183963|Halobacteria	E	COG0403 Glycine cleavage system protein P (pyridoxal-binding), N-terminal domain	gcvP1	-	1.4.4.2	ko:K00282	ko00260,ko00630,ko01100,ko01110,ko01130,ko01200,map00260,map00630,map01100,map01110,map01130,map01200	-	R01221,R03425	RC00022,RC00929,RC02834,RC02880	ko00000,ko00001,ko01000	-	-	-	GDC-P
HCO_VIE0001_00803	1197130.BAFM01000003_gene723	0	937	COG1003@1|root,arCOG00076@2157|Archaea,2XT3V@28890|Euryarchaeota,23SIK@183963|Halobacteria	183963|Halobacteria	E	COG1003 Glycine cleavage system protein P (pyridoxal-binding), C-terminal domain	gcvP2	-	1.4.4.2	ko:K00283	ko00260,ko00630,ko01100,ko01110,ko01130,ko01200,map00260,map00630,map01100,map01110,map01130,map01200	-	R01221,R03425	RC00022,RC00929,RC02834,RC02880	ko00000,ko00001,ko01000	-	-	-	Aminotran_5
HCO_VIE0001_00804	1197130.BAFM01000003_gene722	1.28e-93	273	COG0864@1|root,arCOG01008@2157|Archaea,2XWHW@28890|Euryarchaeota,23V9I@183963|Halobacteria	183963|Halobacteria	K	Transcriptional regulator	-	-	-	ko:K07722	-	-	-	-	ko00000,ko03000	-	-	-	NikR_C,RHH_1
HCO_VIE0001_00805	1197130.BAFM01000003_gene721	4.92e-139	396	COG1208@1|root,arCOG00664@2157|Archaea,2Y2A5@28890|Euryarchaeota,23ZEA@183963|Halobacteria	183963|Halobacteria	M	2-C-methyl-D-erythritol 4-phosphate cytidylyltransferase	-	-	-	-	-	-	-	-	-	-	-	-	NTP_transferase
HCO_VIE0001_00807	469382.Hbor_19600	2.08e-06	46.2	arCOG06230@1|root,arCOG06230@2157|Archaea,2Y15S@28890|Euryarchaeota,23YB7@183963|Halobacteria	183963|Halobacteria	-	-	-	-	-	-	-	-	-	-	-	-	-	-	-
HCO_VIE0001_00808	1197130.BAFM01000003_gene715	0	1135	arCOG06229@1|root,arCOG06229@2157|Archaea,2XTA5@28890|Euryarchaeota,23S4R@183963|Halobacteria	183963|Halobacteria	-	-	-	-	-	-	-	-	-	-	-	-	-	-	-
HCO_VIE0001_00809	1197130.BAFM01000003_gene712	2.7e-265	728	COG0183@1|root,arCOG01278@2157|Archaea,2XT38@28890|Euryarchaeota,23TGZ@183963|Halobacteria	183963|Halobacteria	I	COG0183 Acetyl-CoA acetyltransferase	-	-	2.3.1.16,2.3.1.9	ko:K00626,ko:K00632	ko00071,ko00072,ko00280,ko00281,ko00310,ko00362,ko00380,ko00592,ko00620,ko00630,ko00640,ko00642,ko00650,ko00720,ko00900,ko01100,ko01110,ko01120,ko01130,ko01200,ko01212,ko02020,map00071,map00072,map00280,map00281,map00310,map00362,map00380,map00592,map00620,map00630,map00640,map00642,map00650,map00720,map00900,map01100,map01110,map01120,map01130,map01200,map01212,map02020	M00087,M00088,M00095,M00113,M00373,M00374,M00375	R00238,R00829,R00927,R01177,R03778,R03858,R03991,R04546,R04742,R04747,R05506,R05586,R07891,R07895,R07899,R08091,R08095	RC00004,RC00326,RC00405,RC01702,RC02728,RC02898,RC02955	ko00000,ko00001,ko00002,ko01000,ko04147	-	-	-	Thiolase_C,Thiolase_N
HCO_VIE0001_00810	1197130.BAFM01000003_gene711	1.07e-70	214	COG1545@1|root,arCOG01285@2157|Archaea,2Y09P@28890|Euryarchaeota,23XT2@183963|Halobacteria	183963|Halobacteria	V	nucleic-acid-binding protein containing a Zn-ribbon	-	-	-	ko:K07068	-	-	-	-	ko00000	-	-	-	DUF35_N,OB_aCoA_assoc
HCO_VIE0001_00811	1227487.C474_18089	8.7e-183	516	COG1363@1|root,arCOG01518@2157|Archaea,2XT3M@28890|Euryarchaeota,23S48@183963|Halobacteria	183963|Halobacteria	G	COG1363 Cellulase M and related proteins	-	-	-	-	-	-	-	-	-	-	-	-	Peptidase_M42
HCO_VIE0001_00812	1197130.BAFM01000003_gene710	3.16e-246	681	COG0477@1|root,arCOG00130@2157|Archaea,2XSTP@28890|Euryarchaeota,23SQI@183963|Halobacteria	183963|Halobacteria	G	COG0477 Permeases of the major facilitator superfamily	-	-	-	-	-	-	-	-	-	-	-	-	MFS_1
HCO_VIE0001_00813	1132509.C447_14261	2.76e-87	262	COG3247@1|root,arCOG10041@2157|Archaea,2XWIC@28890|Euryarchaeota,23V5B@183963|Halobacteria	183963|Halobacteria	S	Short repeat of unknown function (DUF308)	-	-	-	-	-	-	-	-	-	-	-	-	DUF308
HCO_VIE0001_00814	1121396.KB893066_gene1576	5.68e-59	204	28HPH@1|root,2Z7XH@2|Bacteria,1Q80I@1224|Proteobacteria,42MX1@68525|delta/epsilon subdivisions,2WKH3@28221|Deltaproteobacteria,2MMPH@213118|Desulfobacterales	1224|Proteobacteria	-	-	-	-	-	-	-	-	-	-	-	-	-	-	-
HCO_VIE0001_00815	1210908.HSB1_39720	0	1318	COG3119@1|root,arCOG02791@2157|Archaea,2Y8G8@28890|Euryarchaeota,23VJY@183963|Halobacteria	183963|Halobacteria	P	Sulfatase	-	-	-	-	-	-	-	-	-	-	-	-	Sulfatase
HCO_VIE0001_00816	1210908.HSB1_39710	6.08e-121	355	COG0385@1|root,arCOG02191@2157|Archaea,2XWY8@28890|Euryarchaeota,23WFA@183963|Halobacteria	183963|Halobacteria	S	Sodium Bile acid symporter family	-	-	-	-	-	-	-	-	-	-	-	-	SBF
HCO_VIE0001_00817	1454004.AW11_03211	1.8e-166	473	COG0560@1|root,COG0560@2|Bacteria,1MW38@1224|Proteobacteria,2VN83@28216|Betaproteobacteria	28216|Betaproteobacteria	E	haloacid dehalogenase-like hydrolase	-	-	-	-	-	-	-	-	-	-	-	-	HAD
HCO_VIE0001_00818	795797.C497_00525	4.58e-218	612	COG0531@1|root,arCOG00009@2157|Archaea,2XSV1@28890|Euryarchaeota,23SBV@183963|Halobacteria	183963|Halobacteria	E	COG0531 Amino acid transporters	-	-	-	-	-	-	-	-	-	-	-	-	AA_permease_2
HCO_VIE0001_00819	1132509.C447_14266	4.08e-93	277	arCOG11916@1|root,arCOG11916@2157|Archaea,2XVSD@28890|Euryarchaeota,23SJ1@183963|Halobacteria	183963|Halobacteria	S	Sap, sulfolipid-1-addressing protein	-	-	-	-	-	-	-	-	-	-	-	-	SfLAP
HCO_VIE0001_00820	1230457.C476_15745	4.31e-185	539	arCOG02806@1|root,arCOG02806@2157|Archaea,2XVAW@28890|Euryarchaeota,23Z3N@183963|Halobacteria	183963|Halobacteria	P	COG0659 Sulfate permease and related transporters (MFS superfamily)	-	-	-	-	-	-	-	-	-	-	-	-	STAS,Sulfate_transp
HCO_VIE0001_00822	1210908.HSB1_25650	3.33e-152	437	COG1262@1|root,arCOG03517@2157|Archaea,2XX76@28890|Euryarchaeota,23VV0@183963|Halobacteria	183963|Halobacteria	S	Non-specific serine threonine protein kinase	-	-	-	-	-	-	-	-	-	-	-	-	FGE-sulfatase
HCO_VIE0001_00824	1197130.BAFM01000003_gene708	2.62e-33	114	arCOG04657@1|root,arCOG04657@2157|Archaea,2Y0HB@28890|Euryarchaeota,23XPY@183963|Halobacteria	183963|Halobacteria	-	-	-	-	-	-	-	-	-	-	-	-	-	-	-
HCO_VIE0001_00825	1197130.BAFM01000003_gene705	1.27e-213	594	COG1378@1|root,arCOG02038@2157|Archaea,2XTR7@28890|Euryarchaeota,23RWX@183963|Halobacteria	183963|Halobacteria	K	Transcriptional regulators	trmB	-	-	-	-	-	-	-	-	-	-	-	Regulator_TrmB,TrmB
HCO_VIE0001_00826	1132509.C447_13317	2.83e-171	489	COG2610@1|root,arCOG04923@2157|Archaea,2XXW0@28890|Euryarchaeota,23WGJ@183963|Halobacteria	183963|Halobacteria	G	GntP family permease	-	-	-	ko:K03299	-	-	-	-	ko00000,ko02000	2.A.8	-	-	GntP_permease
HCO_VIE0001_00827	1132509.C447_13317	1.29e-85	265	COG2610@1|root,arCOG04923@2157|Archaea,2XXW0@28890|Euryarchaeota,23WGJ@183963|Halobacteria	183963|Halobacteria	G	GntP family permease	-	-	-	ko:K03299	-	-	-	-	ko00000,ko02000	2.A.8	-	-	GntP_permease
HCO_VIE0001_00828	797303.Natpe_3209	3.54e-170	492	COG2379@1|root,arCOG04170@2157|Archaea,2XSTZ@28890|Euryarchaeota,23SY7@183963|Halobacteria	183963|Halobacteria	G	Hydroxypyruvate reductase	-	-	2.7.1.165	ko:K11529	ko00030,ko00260,ko00561,ko00630,ko00680,ko01100,ko01120,ko01130,ko01200,map00030,map00260,map00561,map00630,map00680,map01100,map01120,map01130,map01200	M00346	R08572	RC00002,RC00428	ko00000,ko00001,ko00002,ko01000	-	-	-	DUF4147,MOFRL
HCO_VIE0001_00829	1197130.BAFM01000003_gene704	0	962	arCOG01112@1|root,arCOG01112@2157|Archaea,2Y7J3@28890|Euryarchaeota,240T5@183963|Halobacteria	183963|Halobacteria	G	Belongs to the pyruvate kinase family	-	-	2.7.1.40	ko:K00873	ko00010,ko00230,ko00620,ko01100,ko01110,ko01120,ko01130,ko01200,ko01230,ko04922,ko04930,ko05165,ko05203,ko05230,map00010,map00230,map00620,map01100,map01110,map01120,map01130,map01200,map01230,map04922,map04930,map05165,map05203,map05230	M00001,M00002,M00049,M00050	R00200,R00430,R01138,R01858,R02320	RC00002,RC00015	ko00000,ko00001,ko00002,ko01000,ko04131,ko04147	-	-	-	PEP-utilizers,PK,PK_C
HCO_VIE0001_00830	1197130.BAFM01000003_gene703	2.18e-247	681	COG0673@1|root,arCOG01622@2157|Archaea,2XUPF@28890|Euryarchaeota,23SQ6@183963|Halobacteria	183963|Halobacteria	S	dehydrogenases and related proteins	-	-	1.1.1.179	ko:K14273	ko00040,map00040	-	R01429,R01430	RC00066	ko00000,ko00001,ko01000	-	-	-	GFO_IDH_MocA
HCO_VIE0001_00832	1197130.BAFM01000003_gene702	2.66e-256	704	COG4948@1|root,arCOG01168@2157|Archaea,2XTSG@28890|Euryarchaeota,23SSG@183963|Halobacteria	183963|Halobacteria	M	COG4948 L-alanine-DL-glutamate epimerase and related enzymes of enolase superfamily	-	-	4.2.1.6	ko:K01684	ko00052,ko01100,ko01120,map00052,map01100,map01120	M00552	R03033	RC00543	ko00000,ko00001,ko00002,ko01000	-	-	-	MR_MLE_C,MR_MLE_N
HCO_VIE0001_00833	1197130.BAFM01000040_gene3265	1.99e-263	723	COG3839@1|root,arCOG00177@2157|Archaea,2XSVD@28890|Euryarchaeota,23SSF@183963|Halobacteria	183963|Halobacteria	E	COG3839 ABC-type sugar transport systems, ATPase components	-	-	-	ko:K10112	ko02010,map02010	M00194,M00196,M00197,M00200,M00201,M00206,M00207,M00491,M00602,M00605,M00606	-	-	ko00000,ko00001,ko00002,ko02000	3.A.1.1	-	-	ABC_tran,TOBE_2
HCO_VIE0001_00834	1227457.C451_18318	1.27e-167	475	COG0395@1|root,arCOG00159@2157|Archaea,2XSUH@28890|Euryarchaeota,23U00@183963|Halobacteria	183963|Halobacteria	P	COG0395 ABC-type sugar transport system, permease component	-	-	-	ko:K17317	ko02010,map02010	M00605	-	-	ko00000,ko00001,ko00002,ko02000	3.A.1.1.24,3.A.1.1.30	-	-	BPD_transp_1
HCO_VIE0001_00835	1227457.C451_18323	7.72e-192	539	COG1175@1|root,arCOG00157@2157|Archaea,2XTWC@28890|Euryarchaeota,23SSV@183963|Halobacteria	183963|Halobacteria	P	COG1175 ABC-type sugar transport systems, permease components	-	-	-	ko:K17316	ko02010,map02010	M00605	-	-	ko00000,ko00001,ko00002,ko02000	3.A.1.1.24,3.A.1.1.30	-	-	BPD_transp_1
HCO_VIE0001_00836	1227457.C451_18328	1.32e-234	657	COG1653@1|root,arCOG00150@2157|Archaea,2XTQX@28890|Euryarchaeota,23TB4@183963|Halobacteria	183963|Halobacteria	G	COG1653 ABC-type sugar transport system, periplasmic component	-	-	-	ko:K17315	ko02010,map02010	M00605	-	-	ko00000,ko00001,ko00002,ko02000	3.A.1.1.24,3.A.1.1.30	-	-	SBP_bac_8
HCO_VIE0001_00837	1197130.BAFM01000003_gene700	9.32e-292	797	COG4948@1|root,arCOG01168@2157|Archaea,2XTWZ@28890|Euryarchaeota,23T0W@183963|Halobacteria	183963|Halobacteria	M	COG4948 L-alanine-DL-glutamate epimerase and related enzymes of enolase superfamily	gnaD	-	4.2.1.140,4.2.1.82	ko:K05308,ko:K14275	ko00030,ko00040,ko00052,ko01100,ko01120,ko01200,map00030,map00040,map00052,map01100,map01120,map01200	M00308,M00309,M00633	R01538,R02429,R03033	RC00543	ko00000,ko00001,ko00002,ko01000	-	-	-	MR_MLE_C,MR_MLE_N
HCO_VIE0001_00838	1197130.BAFM01000003_gene698	3.36e-247	679	COG0604@1|root,arCOG01458@2157|Archaea,2XU0Q@28890|Euryarchaeota,23SPC@183963|Halobacteria	183963|Halobacteria	C	COG0604 NADPH quinone reductase and related Zn-dependent oxidoreductases	qor1	-	1.6.5.5	ko:K00344	-	-	-	-	ko00000,ko01000	-	-	-	ADH_N,ADH_zinc_N
HCO_VIE0001_00840	1197130.BAFM01000003_gene696	2.44e-260	721	COG3174@1|root,arCOG04203@2157|Archaea,2XT0W@28890|Euryarchaeota,23S01@183963|Halobacteria	183963|Halobacteria	P	membrane	-	-	-	-	-	-	-	-	-	-	-	-	DUF4010,MgtC
HCO_VIE0001_00841	931277.C448_05331	0	910	COG0422@1|root,arCOG02741@2157|Archaea,2XTMD@28890|Euryarchaeota,23TKN@183963|Halobacteria	183963|Halobacteria	H	Catalyzes the synthesis of the hydroxymethylpyrimidine phosphate (HMP-P) moiety of thiamine from aminoimidazole ribotide (AIR) in a radical S-adenosyl-L-methionine (SAM)-dependent reaction	thiC	-	4.1.99.17	ko:K03147	ko00730,ko01100,map00730,map01100	M00127	R03472	RC03251,RC03252	ko00000,ko00001,ko00002,ko01000	-	-	-	ThiC_Rad_SAM
HCO_VIE0001_00842	1197130.BAFM01000003_gene693	7.43e-119	340	COG2096@1|root,arCOG00489@2157|Archaea,2XTKK@28890|Euryarchaeota,23SAS@183963|Halobacteria	183963|Halobacteria	H	ATP cobalamin adenosyltransferase	pduO	-	2.5.1.17	ko:K00798	ko00860,ko01100,map00860,map01100	M00122	R01492,R05220,R07268	RC00533	ko00000,ko00001,ko00002,ko01000	-	-	-	Cob_adeno_trans
HCO_VIE0001_00844	1227500.C494_08937	1.35e-171	483	COG3039@1|root,arCOG02751@2157|Archaea,2XUAF@28890|Euryarchaeota,23UD8@183963|Halobacteria	183963|Halobacteria	L	COG3039 Transposase and inactivated derivatives, IS5 family	-	-	-	-	-	-	-	-	-	-	-	-	DDE_Tnp_1
HCO_VIE0001_00845	589924.Ferp_2439	0.000174	47	arCOG01192@1|root,arCOG01192@2157|Archaea	2157|Archaea	S	HEPN domain	-	-	-	-	-	-	-	-	-	-	-	-	HEPN
HCO_VIE0001_00846	1197130.BAFM01000001_gene67	1.08e-46	152	COG1694@1|root,arCOG01084@2157|Archaea,2Y0DE@28890|Euryarchaeota,23WVV@183963|Halobacteria	183963|Halobacteria	S	Nucleotide pyrophosphohydrolase	-	-	-	-	-	-	-	-	-	-	-	-	MazG
HCO_VIE0001_00847	1197130.BAFM01000003_gene691	2.31e-198	550	COG0074@1|root,arCOG01339@2157|Archaea,2XTI3@28890|Euryarchaeota,23S8K@183963|Halobacteria	183963|Halobacteria	C	Succinyl-CoA synthetase functions in the citric acid cycle (TCA), coupling the hydrolysis of succinyl-CoA to the synthesis of either ATP or GTP and thus represents the only step of substrate-level phosphorylation in the TCA. The alpha subunit of the enzyme binds the substrates coenzyme A and phosphate, while succinate binding and nucleotide specificity is provided by the beta subunit	sucD	-	6.2.1.5	ko:K01902	ko00020,ko00640,ko00660,ko00720,ko01100,ko01110,ko01120,ko01130,ko01200,map00020,map00640,map00660,map00720,map01100,map01110,map01120,map01130,map01200	M00009,M00011,M00173,M00374,M00620	R00405,R02404	RC00004,RC00014	ko00000,ko00001,ko00002,ko01000	-	-	-	CoA_binding,Ligase_CoA
HCO_VIE0001_00848	1197130.BAFM01000003_gene690	1.36e-250	690	COG0045@1|root,arCOG01337@2157|Archaea,2XTSC@28890|Euryarchaeota,23S0H@183963|Halobacteria	183963|Halobacteria	C	Succinyl-CoA synthetase functions in the citric acid cycle (TCA), coupling the hydrolysis of succinyl-CoA to the synthesis of either ATP or GTP and thus represents the only step of substrate-level phosphorylation in the TCA. The beta subunit provides nucleotide specificity of the enzyme and binds the substrate succinate, while the binding sites for coenzyme A and phosphate are found in the alpha …	sucC	-	6.2.1.5	ko:K01903	ko00020,ko00640,ko00660,ko00720,ko01100,ko01110,ko01120,ko01130,ko01200,map00020,map00640,map00660,map00720,map01100,map01110,map01120,map01130,map01200	M00009,M00011,M00173,M00374,M00620	R00405,R02404	RC00004,RC00014	ko00000,ko00001,ko00002,ko01000	-	-	-	ATP-grasp_2,Ligase_CoA
HCO_VIE0001_00849	634497.HAH_4216	1.96e-24	93.2	arCOG06377@1|root,arCOG06377@2157|Archaea,2Y0WU@28890|Euryarchaeota,23XY3@183963|Halobacteria	183963|Halobacteria	-	-	-	-	-	-	-	-	-	-	-	-	-	-	-
HCO_VIE0001_00850	1197130.BAFM01000003_gene688	7.21e-133	379	COG0584@1|root,arCOG00701@2157|Archaea,2XXRI@28890|Euryarchaeota,23W41@183963|Halobacteria	183963|Halobacteria	C	glycerophosphoryl diester phosphodiesterase	glpQ1	-	3.1.4.46	ko:K01126	ko00564,map00564	-	R01030,R01470	RC00017,RC00425	ko00000,ko00001,ko01000	-	-	-	GDPD
HCO_VIE0001_00851	1197130.BAFM01000003_gene687	1.54e-206	574	COG0604@1|root,arCOG01458@2157|Archaea,2XURG@28890|Euryarchaeota,23RXF@183963|Halobacteria	183963|Halobacteria	C	COG0604 NADPH quinone reductase and related Zn-dependent oxidoreductases	adh11	-	1.1.1.1,1.6.5.5	ko:K00001,ko:K00344	ko00010,ko00071,ko00350,ko00625,ko00626,ko00830,ko00980,ko00982,ko01100,ko01110,ko01120,ko01130,ko01220,map00010,map00071,map00350,map00625,map00626,map00830,map00980,map00982,map01100,map01110,map01120,map01130,map01220	-	R00623,R00754,R02124,R04805,R04880,R05233,R05234,R06917,R06927,R07105,R08281,R08306,R08310	RC00050,RC00087,RC00088,RC00099,RC00116,RC00649,RC01734,RC02273	ko00000,ko00001,ko01000	-	-	-	ADH_N,ADH_zinc_N,ADH_zinc_N_2
HCO_VIE0001_00852	1197130.BAFM01000003_gene686	3.35e-155	437	COG1028@1|root,arCOG01267@2157|Archaea,2XTAQ@28890|Euryarchaeota,23SI1@183963|Halobacteria	183963|Halobacteria	I	COG1028 Dehydrogenases with different specificities (related to short-chain alcohol dehydrogenases)	ywfD1	-	-	-	-	-	-	-	-	-	-	-	adh_short,adh_short_C2
HCO_VIE0001_00853	1197130.BAFM01000003_gene685	1.19e-296	813	COG0733@1|root,arCOG04466@2157|Archaea,2XTG1@28890|Euryarchaeota,23SDV@183963|Halobacteria	183963|Halobacteria	P	COG0733 Na -dependent transporters of the SNF family	-	-	-	ko:K03308	-	-	-	-	ko00000	2.A.22.4,2.A.22.5	-	-	SNF
HCO_VIE0001_00854	1197130.BAFM01000003_gene684	0	1026	COG4799@1|root,arCOG02705@2157|Archaea,2XSVM@28890|Euryarchaeota,23T6H@183963|Halobacteria	183963|Halobacteria	I	Acetyl-CoA carboxylase, carboxyltransferase component (subunits alpha and beta)	pccB2	GO:0003674,GO:0003824,GO:0004658,GO:0016421,GO:0016874,GO:0016885	2.1.3.15,6.4.1.2,6.4.1.3	ko:K19312	ko00280,ko00630,ko00640,ko01120,ko01130,ko01200,map00280,map00630,map00640,map01120,map01130,map01200	M00741	R01859	RC00097,RC00609	ko00000,ko00001,ko00002,ko01000	-	-	-	Carboxyl_trans
HCO_VIE0001_00855	1197130.BAFM01000003_gene683	3.59e-47	152	arCOG04544@1|root,arCOG04544@2157|Archaea,2Y09H@28890|Euryarchaeota,23XJ1@183963|Halobacteria	183963|Halobacteria	-	-	pccX	GO:0003674,GO:0003824,GO:0004658,GO:0016421,GO:0016874,GO:0016885	-	-	-	-	-	-	-	-	-	-	-
HCO_VIE0001_00856	1197130.BAFM01000003_gene681	1.34e-176	495	COG0500@1|root,arCOG04989@2157|Archaea,2XWEU@28890|Euryarchaeota,23V0C@183963|Halobacteria	183963|Halobacteria	Q	COG0500 SAM-dependent methyltransferases	-	-	-	-	-	-	-	-	-	-	-	-	Methyltransf_25
HCO_VIE0001_00857	797114.C475_09414	0	934	COG4770@1|root,arCOG01591@2157|Archaea,2XTDR@28890|Euryarchaeota,23S0G@183963|Halobacteria	183963|Halobacteria	I	COG4770 Acetyl propionyl-CoA carboxylase, alpha subunit	pccA	GO:0003674,GO:0003824,GO:0004658,GO:0016421,GO:0016874,GO:0016885	6.3.4.14,6.4.1.2,6.4.1.3	ko:K11263	ko00061,ko00280,ko00620,ko00630,ko00640,ko01100,ko01110,ko01120,ko01130,ko01200,ko01212,map00061,map00280,map00620,map00630,map00640,map01100,map01110,map01120,map01130,map01200,map01212	M00082,M00741	R00742,R01859,R04385	RC00040,RC00097,RC00253,RC00367,RC00609	ko00000,ko00001,ko00002,ko01000	-	-	-	Biotin_carb_C,Biotin_carb_N,Biotin_lipoyl,CPSase_L_D2
HCO_VIE0001_00858	1197130.BAFM01000003_gene679	5.74e-198	551	COG0340@1|root,arCOG01940@2157|Archaea,2XSZ5@28890|Euryarchaeota,23ST2@183963|Halobacteria	183963|Halobacteria	H	COG1654 Biotin operon repressor	birA	-	6.3.4.15	ko:K03524	ko00780,ko01100,map00780,map01100	-	R01074,R05145	RC00043,RC00070,RC00096,RC02896	ko00000,ko00001,ko01000,ko03000	-	-	-	BPL_C,BPL_LplA_LipB,HTH_11
HCO_VIE0001_00859	1197130.BAFM01000003_gene678	2.74e-95	279	COG0589@1|root,arCOG02053@2157|Archaea,2XX8Y@28890|Euryarchaeota,23VQJ@183963|Halobacteria	183963|Halobacteria	T	COG0589 Universal stress protein UspA and related nucleotide-binding proteins	-	-	-	-	-	-	-	-	-	-	-	-	Usp
HCO_VIE0001_00860	1197130.BAFM01000003_gene677	2.22e-218	606	COG0402@1|root,arCOG00692@2157|Archaea,2XSYB@28890|Euryarchaeota,23SA9@183963|Halobacteria	183963|Halobacteria	F	COG0402 Cytosine deaminase and related metal-dependent hydrolases	-	-	-	-	-	-	-	-	-	-	-	-	Amidohydro_1
HCO_VIE0001_00861	1197130.BAFM01000003_gene676	1.88e-277	761	COG1078@1|root,arCOG04430@2157|Archaea,2XUT7@28890|Euryarchaeota,23S02@183963|Halobacteria	183963|Halobacteria	S	COG1078 HD superfamily phosphohydrolases	-	-	-	ko:K06885	-	-	-	-	ko00000	-	-	-	HD
HCO_VIE0001_00862	1197130.BAFM01000003_gene675	1.62e-22	87	28HM9@1|root,2N5MC@2157|Archaea,2Y20E@28890|Euryarchaeota,23YZE@183963|Halobacteria	183963|Halobacteria	-	-	-	-	-	-	-	-	-	-	-	-	-	-	-
HCO_VIE0001_00863	1197130.BAFM01000003_gene674	5.34e-185	516	COG1028@1|root,arCOG01259@2157|Archaea,2XVJZ@28890|Euryarchaeota,23UAB@183963|Halobacteria	183963|Halobacteria	I	COG1028 Dehydrogenases with different specificities (related to short-chain alcohol dehydrogenases)	-	-	-	ko:K13775	ko00281,map00281	-	R08087,R08096,R10125,R10126	RC00080,RC00087	ko00000,ko00001	-	-	-	adh_short
HCO_VIE0001_00864	1197130.BAFM01000003_gene673	7.94e-228	629	COG0391@1|root,arCOG04395@2157|Archaea,2XTPP@28890|Euryarchaeota,23T01@183963|Halobacteria	183963|Halobacteria	H	Catalyzes the transfer of the 2-phospholactate moiety from lactyl (2) diphospho-(5')guanosine (LPPG) to 7,8-didemethyl- 8-hydroxy-5-deazariboflavin (FO) with the formation of the L- lactyl phosphodiester of 7,8-didemethyl-8-hydroxy-5- deazariboflavin (F420-0) and GMP	cofD	-	2.7.8.28	ko:K11212	ko00680,ko01120,map00680,map01120	M00378	R09398	RC00002,RC00017	ko00000,ko00001,ko00002,ko01000	-	-	-	UPF0052
HCO_VIE0001_00865	1197130.BAFM01000003_gene672	2.07e-165	464	COG0042@1|root,arCOG00605@2157|Archaea,2XU1I@28890|Euryarchaeota,23SQC@183963|Halobacteria	183963|Halobacteria	J	COG0042 tRNA-dihydrouridine synthase	dpd	-	-	-	-	-	-	-	-	-	-	-	Dus
HCO_VIE0001_00866	1197130.BAFM01000003_gene671	3.92e-172	484	COG1767@1|root,arCOG04238@2157|Archaea,2XT6S@28890|Euryarchaeota,23RZ4@183963|Halobacteria	183963|Halobacteria	H	COG1767 Triphosphoribosyl-dephospho-CoA synthetase	citG	-	2.4.2.52	ko:K05966	ko02020,map02020	-	R09675	RC00049,RC00063	ko00000,ko00001,ko01000	-	-	-	CitG
HCO_VIE0001_00867	1197130.BAFM01000003_gene670	7.98e-112	324	COG2457@1|root,arCOG04458@2157|Archaea,2XWTY@28890|Euryarchaeota,23VA9@183963|Halobacteria	183963|Halobacteria	S	Protein of unknown function (DUF447)	-	-	-	ko:K09154	-	-	-	-	ko00000	-	-	-	DUF447
HCO_VIE0001_00868	634497.HAH_4203	7.66e-35	145	arCOG14672@1|root,arCOG14672@2157|Archaea,2Y47X@28890|Euryarchaeota	28890|Euryarchaeota	-	-	-	-	-	-	-	-	-	-	-	-	-	-	-
HCO_VIE0001_00869	1197130.BAFM01000003_gene669	5.32e-36	122	COG1383@1|root,arCOG01885@2157|Archaea,2Y07I@28890|Euryarchaeota,23XKM@183963|Halobacteria	183963|Halobacteria	J	Belongs to the eukaryotic ribosomal protein eS17 family	rps17E	-	-	ko:K02962	ko03010,map03010	M00177,M00179	-	-	br01610,ko00000,ko00001,ko00002,ko03011	-	-	-	Ribosomal_S17e
HCO_VIE0001_00870	1197130.BAFM01000003_gene668	1.77e-237	654	COG0136@1|root,arCOG00494@2157|Archaea,2XTKH@28890|Euryarchaeota,23T8E@183963|Halobacteria	183963|Halobacteria	E	aspartate-semialdehyde dehydrogenase	asd	-	1.2.1.11	ko:K00133	ko00260,ko00261,ko00270,ko00300,ko01100,ko01110,ko01120,ko01130,ko01210,ko01230,map00260,map00261,map00270,map00300,map01100,map01110,map01120,map01130,map01210,map01230	M00016,M00017,M00018,M00033,M00525,M00526,M00527	R02291	RC00684	ko00000,ko00001,ko00002,ko01000	-	-	-	Semialdhyde_dh,Semialdhyde_dhC
HCO_VIE0001_00871	1197130.BAFM01000003_gene667	4.26e-214	594	COG0111@1|root,arCOG01757@2157|Archaea,2XTC4@28890|Euryarchaeota,23S3H@183963|Halobacteria	183963|Halobacteria	H	Belongs to the D-isomer specific 2-hydroxyacid dehydrogenase family	-	-	-	-	-	-	-	-	-	-	-	-	2-Hacid_dh,2-Hacid_dh_C
HCO_VIE0001_00872	1197130.BAFM01000003_gene666	1.38e-315	860	COG0644@1|root,arCOG00570@2157|Archaea,2XUC9@28890|Euryarchaeota,23S4K@183963|Halobacteria	183963|Halobacteria	C	COG0644 Dehydrogenases (flavoproteins)	-	-	1.5.5.1	ko:K00311	-	-	-	-	ko00000,ko01000	-	-	-	FAD_binding_2,FAD_binding_3,FAD_oxidored,Pyr_redox_2,Trp_halogenase
HCO_VIE0001_00873	1070774.J07HN4v3_01665	3.37e-24	93.6	arCOG04501@1|root,arCOG04501@2157|Archaea,2XYSY@28890|Euryarchaeota,23WQI@183963|Halobacteria	183963|Halobacteria	K	COG2002 Regulators of stationary sporulation gene expression	-	-	-	-	-	-	-	-	-	-	-	-	-
HCO_VIE0001_00874	756883.Halar_0258	1.97e-49	162	COG2402@1|root,arCOG04502@2157|Archaea	2157|Archaea	S	Toxic component of a toxin-antitoxin (TA) module. An RNase	vapC	-	-	ko:K07065	-	-	-	-	ko00000	-	-	-	PIN
HCO_VIE0001_00875	1197130.BAFM01000003_gene640	6.08e-36	122	arCOG09258@1|root,arCOG09258@2157|Archaea,2Y1E3@28890|Euryarchaeota,23YJZ@183963|Halobacteria	183963|Halobacteria	-	-	-	-	-	-	-	-	-	-	-	-	-	-	-
HCO_VIE0001_00876	1197130.BAFM01000003_gene639	1.16e-272	751	COG0141@1|root,arCOG04352@2157|Archaea,2XT6M@28890|Euryarchaeota,23SH9@183963|Halobacteria	183963|Halobacteria	E	Catalyzes the sequential NAD-dependent oxidations of L- histidinol to L-histidinaldehyde and then to L-histidine	hisD	-	1.1.1.23	ko:K00013	ko00340,ko01100,ko01110,ko01230,map00340,map01100,map01110,map01230	M00026	R01158,R01163,R03012	RC00099,RC00242,RC00463	ko00000,ko00001,ko00002,ko01000	-	-	-	Histidinol_dh
HCO_VIE0001_00878	1197130.BAFM01000018_gene2701	7.07e-44	143	arCOG04776@1|root,arCOG04776@2157|Archaea,2Y07P@28890|Euryarchaeota,23XWF@183963|Halobacteria	183963|Halobacteria	-	-	-	-	-	-	-	-	-	-	-	-	-	-	-
HCO_VIE0001_00879	1197130.BAFM01000018_gene2702	1.86e-33	116	arCOG07542@1|root,arCOG07542@2157|Archaea,2Y212@28890|Euryarchaeota,23YTK@183963|Halobacteria	183963|Halobacteria	-	-	-	-	-	-	-	-	-	-	-	-	-	-	-
HCO_VIE0001_00881	1197130.BAFM01000018_gene2704	6.12e-91	268	COG3030@1|root,arCOG03059@2157|Archaea,2XXS0@28890|Euryarchaeota,23W5M@183963|Halobacteria	183963|Halobacteria	S	Protein affecting phage T7 exclusion by the F plasmid	fxsA	-	-	ko:K07113	-	-	-	-	ko00000	-	-	-	FxsA
HCO_VIE0001_00882	1197130.BAFM01000018_gene2705	0	959	COG1331@1|root,arCOG02007@2157|Archaea,2XT1C@28890|Euryarchaeota,23SUJ@183963|Halobacteria	183963|Halobacteria	O	COG1331 Highly conserved protein containing a thioredoxin domain	-	-	-	ko:K06888	-	-	-	-	ko00000	-	-	-	Thioredox_DsbH
HCO_VIE0001_00883	1457250.BBMO01000001_gene681	1.03e-46	158	COG1670@1|root,arCOG00842@2157|Archaea,2XVC6@28890|Euryarchaeota,23TBU@183963|Halobacteria	183963|Halobacteria	J	COG1670 Acetyltransferases, including N-acetylases of ribosomal proteins	-	-	-	-	-	-	-	-	-	-	-	-	Acetyltransf_3
HCO_VIE0001_00884	1197130.BAFM01000018_gene2706	4.47e-255	700	COG0644@1|root,arCOG00570@2157|Archaea,2XUI9@28890|Euryarchaeota,23TND@183963|Halobacteria	183963|Halobacteria	C	COG0644 Dehydrogenases (flavoproteins)	bchP	-	1.5.5.1	ko:K00311	-	-	-	-	ko00000,ko01000	-	-	-	FAD_binding_3,HI0933_like
HCO_VIE0001_00885	1227453.C444_07560	4.19e-27	107	COG3677@1|root,arCOG02132@2157|Archaea,2XUJH@28890|Euryarchaeota,23TX9@183963|Halobacteria	183963|Halobacteria	L	Transposase and inactivated derivatives	-	-	-	-	-	-	-	-	-	-	-	-	DDE_Tnp_IS1595,Zn_Tnp_IS1595
HCO_VIE0001_00886	1227488.C477_22765	8.08e-195	551	arCOG06180@1|root,arCOG06180@2157|Archaea,2XT79@28890|Euryarchaeota,23T1Q@183963|Halobacteria	183963|Halobacteria	P	Ferrichrome-binding protein	-	-	-	ko:K02016	ko02010,map02010	M00240	-	-	ko00000,ko00001,ko00002,ko02000	3.A.1.14	-	-	Peripla_BP_2
HCO_VIE0001_00887	1197130.BAFM01000018_gene2712	6.65e-124	354	COG0307@1|root,arCOG04713@2157|Archaea,2XUS2@28890|Euryarchaeota,23TKZ@183963|Halobacteria	183963|Halobacteria	H	riboflavin synthase, alpha	ribE	-	2.5.1.9	ko:K00793	ko00740,ko01100,ko01110,map00740,map01100,map01110	M00125	R00066	RC00958,RC00960	ko00000,ko00001,ko00002,ko01000	-	-	-	Lum_binding
HCO_VIE0001_00888	1197130.BAFM01000018_gene2713	0	1155	COG0210@1|root,arCOG00797@2157|Archaea,2XUH7@28890|Euryarchaeota,23S3W@183963|Halobacteria	183963|Halobacteria	L	COG0210 Superfamily I DNA and RNA helicases	uvrD	-	3.6.4.12	ko:K03657	ko03420,ko03430,map03420,map03430	-	-	-	ko00000,ko00001,ko01000,ko03400	-	-	-	UvrD-helicase,UvrD_C
HCO_VIE0001_00889	1197130.BAFM01000018_gene2714	4.38e-36	123	arCOG08183@1|root,arCOG08183@2157|Archaea,2Y01D@28890|Euryarchaeota,23XR1@183963|Halobacteria	183963|Halobacteria	-	-	-	-	-	-	-	-	-	-	-	-	-	-	-
HCO_VIE0001_00890	1197130.BAFM01000018_gene2715	4.1e-39	129	arCOG06423@1|root,arCOG06423@2157|Archaea,2Y0AM@28890|Euryarchaeota,23XK1@183963|Halobacteria	183963|Halobacteria	L	intein-mediated protein splicing	-	-	-	-	-	-	-	-	-	-	-	-	-
HCO_VIE0001_00891	1197130.BAFM01000018_gene2716	0	964	COG2317@1|root,arCOG04247@2157|Archaea,2XT2Q@28890|Euryarchaeota,23SKK@183963|Halobacteria	183963|Halobacteria	E	Broad specificity carboxypetidase that releases amino acids sequentially from the C-terminus, including neutral, aromatic, polar and basic residues	cxp	-	3.4.17.19	ko:K01299	-	-	-	-	ko00000,ko01000,ko01002	-	-	-	Peptidase_M32
HCO_VIE0001_00892	1197130.BAFM01000018_gene2718	8.06e-220	611	COG0624@1|root,arCOG01107@2157|Archaea,2XTW1@28890|Euryarchaeota,23T1R@183963|Halobacteria	183963|Halobacteria	E	COG0624 Acetylornithine deacetylase Succinyl-diaminopimelate desuccinylase and related deacylases	-	-	3.5.1.16	ko:K01438	ko00220,ko01100,ko01110,ko01130,ko01210,ko01230,map00220,map01100,map01110,map01130,map01210,map01230	M00028,M00845	R00669,R09107	RC00064,RC00300	ko00000,ko00001,ko00002,ko01000	-	-	-	M20_dimer,Peptidase_M20
HCO_VIE0001_00893	1197130.BAFM01000018_gene2719	0	1101	COG1855@1|root,arCOG04116@2157|Archaea,2XSZY@28890|Euryarchaeota,23S5U@183963|Halobacteria	183963|Halobacteria	V	ATPase (PilT family)	-	-	-	ko:K06865	-	-	-	-	ko00000	-	-	-	KH_1,PIN,T2SSE
HCO_VIE0001_00894	1132509.C447_07903	4.53e-50	167	COG3794@1|root,arCOG02921@2157|Archaea,2XX78@28890|Euryarchaeota,241G7@183963|Halobacteria	28890|Euryarchaeota	C	Copper binding proteins, plastocyanin/azurin family	-	-	-	-	-	-	-	-	-	-	-	-	Copper-bind
HCO_VIE0001_00895	1197130.BAFM01000001_gene114	1.48e-08	54.7	arCOG08109@1|root,arCOG08109@2157|Archaea,2XVHR@28890|Euryarchaeota,23SQR@183963|Halobacteria	183963|Halobacteria	-	-	-	-	-	-	-	-	-	-	-	-	-	-	-
HCO_VIE0001_00897	1197130.BAFM01000001_gene115	4.34e-52	167	2CDEU@1|root,2N5J8@2157|Archaea,2Y1C2@28890|Euryarchaeota,23YJT@183963|Halobacteria	183963|Halobacteria	-	-	-	-	-	-	-	-	-	-	-	-	-	-	-
HCO_VIE0001_00898	1197130.BAFM01000001_gene116	1.53e-93	273	COG1321@1|root,arCOG02100@2157|Archaea,2XX2E@28890|Euryarchaeota,23VND@183963|Halobacteria	183963|Halobacteria	K	COG1321 Mn-dependent transcriptional regulator	idr	-	-	-	-	-	-	-	-	-	-	-	Fe_dep_repr_C,Fe_dep_repress
HCO_VIE0001_00899	1197130.BAFM01000001_gene117	7.8e-96	281	arCOG06430@1|root,arCOG06430@2157|Archaea,2XT1E@28890|Euryarchaeota,23UFQ@183963|Halobacteria	183963|Halobacteria	-	-	-	-	-	-	-	-	-	-	-	-	-	-	-
HCO_VIE0001_00900	1197130.BAFM01000001_gene118	7.69e-275	753	COG0719@1|root,arCOG01715@2157|Archaea,2XU1H@28890|Euryarchaeota,23SSI@183963|Halobacteria	183963|Halobacteria	O	COG0719 ABC-type transport system involved in Fe-S cluster assembly, permease component	sufB2	-	-	ko:K09015	-	-	-	-	ko00000	-	-	-	UPF0051
HCO_VIE0001_00901	1197130.BAFM01000001_gene119	0	948	COG0719@1|root,arCOG01715@2157|Archaea,2XTY9@28890|Euryarchaeota,23S0E@183963|Halobacteria	183963|Halobacteria	O	COG0719 ABC-type transport system involved in Fe-S cluster assembly, permease component	sufB1	-	-	ko:K09014	-	-	-	-	ko00000	-	-	-	UPF0051
HCO_VIE0001_00902	1197130.BAFM01000001_gene120	2.44e-203	565	COG0396@1|root,arCOG04236@2157|Archaea,2XT6T@28890|Euryarchaeota,23SXB@183963|Halobacteria	183963|Halobacteria	O	ABC-type transport system involved in Fe-S cluster assembly, ATPase component	sufC	-	-	ko:K09013	-	-	-	-	ko00000,ko02000	-	-	-	ABC_tran
HCO_VIE0001_00904	1197130.BAFM01000001_gene130	0	1596	COG0417@1|root,arCOG00328@2157|Archaea,2XU1K@28890|Euryarchaeota,23RXE@183963|Halobacteria	183963|Halobacteria	L	COG0417 DNA polymerase elongation subunit (family B)	polB1	-	2.7.7.7	ko:K02319	ko00230,ko00240,ko01100,ko03030,map00230,map00240,map01100,map03030	-	R00375,R00376,R00377,R00378	RC02795	ko00000,ko00001,ko01000,ko03032	-	-	-	DNA_pol_B,DNA_pol_B_exo1,Intein_splicing
HCO_VIE0001_00905	309800.C498_14453	2.33e-11	59.7	arCOG06401@1|root,arCOG06401@2157|Archaea	2157|Archaea	-	-	-	-	-	-	-	-	-	-	-	-	-	-	-
HCO_VIE0001_00906	1227457.C451_13691	2.03e-21	89	arCOG06289@1|root,arCOG06289@2157|Archaea	2157|Archaea	-	-	-	-	-	-	-	-	-	-	-	-	-	-	-
HCO_VIE0001_00907	1197130.BAFM01000001_gene127	1.54e-36	124	arCOG04672@1|root,arCOG04672@2157|Archaea	2157|Archaea	-	-	-	-	-	-	-	-	-	-	-	-	-	-	-
HCO_VIE0001_00908	416348.Hlac_2787	1.92e-291	814	COG0433@1|root,arCOG00280@2157|Archaea,2XSWQ@28890|Euryarchaeota,23SPA@183963|Halobacteria	183963|Halobacteria	L	COG0433 Predicted ATPase	-	-	-	-	-	-	-	-	-	-	-	-	DUF87
HCO_VIE0001_00909	416348.Hlac_2788	1.62e-183	525	COG1630@1|root,arCOG00367@2157|Archaea,2XU4Q@28890|Euryarchaeota,23UU1@183963|Halobacteria	183963|Halobacteria	L	NurA domain	-	-	-	-	-	-	-	-	-	-	-	-	NurA
HCO_VIE0001_00910	416348.Hlac_2789	1.81e-235	694	COG0419@1|root,arCOG00368@2157|Archaea,2XV8R@28890|Euryarchaeota,23TB3@183963|Halobacteria	183963|Halobacteria	L	AAA domain	-	-	-	ko:K03546	-	-	-	-	ko00000,ko03400	-	-	-	AAA_23
HCO_VIE0001_00911	416348.Hlac_2790	2.26e-174	499	COG0420@1|root,arCOG00397@2157|Archaea,2XVQ6@28890|Euryarchaeota,23V4H@183963|Halobacteria	183963|Halobacteria	L	Part of the Rad50 Mre11 complex, which is involved in the early steps of DNA double-strand break (DSB) repair. The complex may facilitate opening of the processed DNA ends to aid in the recruitment of HerA and NurA. Mre11 binds to DSB ends and has both double-stranded 3'-5' exonuclease activity and single- stranded endonuclease activity	-	-	-	ko:K03547	-	-	-	-	ko00000,ko03400	-	-	-	Metallophos,Metallophos_2
HCO_VIE0001_00912	1197130.BAFM01000001_gene121	2.17e-254	702	COG1222@1|root,arCOG01306@2157|Archaea,2XTB6@28890|Euryarchaeota,23SAA@183963|Halobacteria	183963|Halobacteria	O	ATPase which is responsible for recognizing, binding, unfolding and translocation of substrate proteins into the archaeal 20S proteasome core particle. Is essential for opening the gate of the 20S proteasome via an interaction with its C- terminus, thereby allowing substrate entry and access to the site of proteolysis. Thus, the C-termini of the proteasomal ATPase function like a 'key in a lock' …	pan	-	-	ko:K03420	ko03050,map03050	M00343	-	-	ko00000,ko00001,ko00002,ko03051	-	-	-	AAA
HCO_VIE0001_00914	1197130.BAFM01000001_gene131	2.12e-222	612	arCOG04525@1|root,arCOG04525@2157|Archaea,2XWIH@28890|Euryarchaeota,23V61@183963|Halobacteria	183963|Halobacteria	S	membrane-associated, metal-dependent hydrolase	-	-	-	-	-	-	-	-	-	-	-	-	Sulfatase
HCO_VIE0001_00915	1197130.BAFM01000001_gene133	3.21e-268	738	COG3119@1|root,arCOG02785@2157|Archaea,2XXKQ@28890|Euryarchaeota,23VQR@183963|Halobacteria	183963|Halobacteria	P	COG3119 Arylsulfatase A and related enzymes	-	-	-	-	-	-	-	-	-	-	-	-	Sulfatase
HCO_VIE0001_00916	1197130.BAFM01000001_gene134	1.4e-188	530	COG0392@1|root,arCOG00899@2157|Archaea,2XTI1@28890|Euryarchaeota,23S13@183963|Halobacteria	183963|Halobacteria	S	integral membrane protein	-	-	-	ko:K07027	-	-	-	-	ko00000,ko02000	4.D.2	-	-	LPG_synthase_TM
HCO_VIE0001_00917	1197130.BAFM01000001_gene135	0	964	arCOG08924@1|root,arCOG08924@2157|Archaea,2XTWN@28890|Euryarchaeota,23UUB@183963|Halobacteria	183963|Halobacteria	S	ASPIC and UnbV	-	-	-	-	-	-	-	-	-	-	-	-	UnbV_ASPIC,VCBS
HCO_VIE0001_00918	1197130.BAFM01000001_gene136	4.75e-288	790	arCOG04512@1|root,arCOG04512@2157|Archaea,2XW15@28890|Euryarchaeota,23UNT@183963|Halobacteria	183963|Halobacteria	-	-	-	-	-	-	-	-	-	-	-	-	-	-	-
HCO_VIE0001_00919	1197130.BAFM01000001_gene137	1.17e-187	525	COG0596@1|root,arCOG01653@2157|Archaea,2XTKP@28890|Euryarchaeota,23T6C@183963|Halobacteria	183963|Halobacteria	S	hydrolases or acyltransferases (alpha beta hydrolase superfamily)	-	-	-	-	-	-	-	-	-	-	-	-	Abhydrolase_6
HCO_VIE0001_00920	1197130.BAFM01000001_gene138	3.44e-41	137	COG1733@1|root,arCOG01057@2157|Archaea	2157|Archaea	K	Transcriptional regulator	-	-	-	ko:K07332	-	-	-	-	ko00000,ko02035,ko02044	-	-	-	-
HCO_VIE0001_00921	1227457.C451_14310	0	1079	arCOG10187@1|root,arCOG10133@2157|Archaea,arCOG10187@2157|Archaea,2XU4Z@28890|Euryarchaeota,23UTC@183963|Halobacteria	183963|Halobacteria	S	protein contain chitin-binding domain type 3	-	-	-	-	-	-	-	-	-	-	-	-	-
HCO_VIE0001_00922	1197130.BAFM01000001_gene183	3.95e-279	771	COG2148@1|root,arCOG06282@2157|Archaea,2XUBT@28890|Euryarchaeota,23SYS@183963|Halobacteria	183963|Halobacteria	M	COG2148 Sugar transferases involved in lipopolysaccharide synthesis	-	-	-	-	-	-	-	-	-	-	-	-	Bac_transf
HCO_VIE0001_00923	1197130.BAFM01000001_gene184	0	1169	COG0674@1|root,arCOG01606@2157|Archaea,2XSUJ@28890|Euryarchaeota,23T1J@183963|Halobacteria	183963|Halobacteria	C	COG1014 Pyruvate ferredoxin oxidoreductase and related 2-oxoacid ferredoxin oxidoreductases, gamma subunit	porA	-	1.2.7.1	ko:K00169	ko00010,ko00020,ko00620,ko00633,ko00640,ko00650,ko00680,ko00720,ko01100,ko01120,ko01130,ko01200,map00010,map00020,map00620,map00633,map00640,map00650,map00680,map00720,map01100,map01120,map01130,map01200	M00173,M00307,M00374,M00620	R01196,R01199,R08034	RC00004,RC00250,RC02742,RC02833	br01601,ko00000,ko00001,ko00002,ko01000	-	-	-	PFOR_II,POR,POR_N
HCO_VIE0001_00924	1227457.C451_16155	2.36e-220	608	COG1013@1|root,arCOG01599@2157|Archaea,2XUSE@28890|Euryarchaeota,23RZR@183963|Halobacteria	183963|Halobacteria	C	COG1013 Pyruvate ferredoxin oxidoreductase and related 2-oxoacid ferredoxin oxidoreductases, beta subunit	porB	-	1.2.7.1	ko:K00170	ko00010,ko00020,ko00620,ko00633,ko00640,ko00650,ko00680,ko00720,ko01100,ko01120,ko01130,ko01200,map00010,map00020,map00620,map00633,map00640,map00650,map00680,map00720,map01100,map01120,map01130,map01200	M00173,M00307,M00374,M00620	R01196,R01199,R08034	RC00004,RC00250,RC02742,RC02833	br01601,ko00000,ko00001,ko00002,ko01000	-	-	-	TPP_enzyme_C
HCO_VIE0001_00925	1197130.BAFM01000001_gene186	2.67e-86	255	COG1522@1|root,arCOG01580@2157|Archaea,2XX3W@28890|Euryarchaeota,23VNQ@183963|Halobacteria	183963|Halobacteria	K	COG1522 Transcriptional regulators	-	-	-	ko:K03718	-	-	-	-	ko00000,ko03000	-	-	-	AsnC_trans_reg,HTH_24
HCO_VIE0001_00926	358396.C445_03673	2.81e-55	173	COG3388@1|root,arCOG01345@2157|Archaea,2XXVY@28890|Euryarchaeota,23W4Z@183963|Halobacteria	183963|Halobacteria	K	protein conserved in archaea	-	-	-	-	-	-	-	-	-	-	-	-	-
HCO_VIE0001_00927	1197130.BAFM01000001_gene188	4.35e-304	833	COG0104@1|root,arCOG04387@2157|Archaea,2XT59@28890|Euryarchaeota,23SY1@183963|Halobacteria	183963|Halobacteria	F	Plays an important role in the de novo pathway of purine nucleotide biosynthesis. Catalyzes the first committed step in the biosynthesis of AMP from IMP	purA	-	6.3.4.4	ko:K01939	ko00230,ko00250,ko01100,map00230,map00250,map01100	M00049	R01135	RC00458,RC00459	ko00000,ko00001,ko00002,ko01000	-	-	-	Adenylsucc_synt
HCO_VIE0001_00928	1210908.HSB1_17150	3.35e-42	144	arCOG05099@1|root,arCOG05099@2157|Archaea,2XYRB@28890|Euryarchaeota,23WTK@183963|Halobacteria	183963|Halobacteria	S	AIG2 family	-	-	-	-	-	-	-	-	-	-	-	-	GGACT
HCO_VIE0001_00929	1197130.BAFM01000018_gene2693	2.66e-83	258	COG1171@1|root,arCOG01431@2157|Archaea,2XT4W@28890|Euryarchaeota,23SNZ@183963|Halobacteria	183963|Halobacteria	E	Threonine dehydratase	ilvA1	-	4.3.1.19	ko:K01754	ko00260,ko00290,ko01100,ko01110,ko01130,ko01200,ko01230,map00260,map00290,map01100,map01110,map01130,map01200,map01230	M00570	R00220,R00996	RC00418,RC02600	ko00000,ko00001,ko00002,ko01000	-	-	-	ACT_4,PALP
HCO_VIE0001_00930	1227457.C451_01243	9.37e-222	612	arCOG04442@1|root,arCOG04442@2157|Archaea,2XTSV@28890|Euryarchaeota,23S9W@183963|Halobacteria	183963|Halobacteria	L	PFAM Transposase DDE domain	-	-	-	-	-	-	-	-	-	-	-	-	DDE_Tnp_1
HCO_VIE0001_00931	1197130.BAFM01000018_gene2693	7.69e-162	461	COG1171@1|root,arCOG01431@2157|Archaea,2XT4W@28890|Euryarchaeota,23SNZ@183963|Halobacteria	183963|Halobacteria	E	Threonine dehydratase	ilvA1	-	4.3.1.19	ko:K01754	ko00260,ko00290,ko01100,ko01110,ko01130,ko01200,ko01230,map00260,map00290,map01100,map01110,map01130,map01200,map01230	M00570	R00220,R00996	RC00418,RC02600	ko00000,ko00001,ko00002,ko01000	-	-	-	ACT_4,PALP
HCO_VIE0001_00932	547559.Nmag_1472	6.64e-11	59.3	arCOG06419@1|root,arCOG06419@2157|Archaea,2Y03B@28890|Euryarchaeota,23XVR@183963|Halobacteria	183963|Halobacteria	-	-	-	-	-	-	-	-	-	-	-	-	-	-	-
HCO_VIE0001_00935	1197130.BAFM01000018_gene2697	4.18e-243	670	COG0520@1|root,arCOG00065@2157|Archaea,2XU9W@28890|Euryarchaeota,23SK6@183963|Halobacteria	183963|Halobacteria	E	COG0520 Selenocysteine lyase	sufS2	-	-	-	-	-	-	-	-	-	-	-	Aminotran_5
HCO_VIE0001_00936	1197130.BAFM01000018_gene2698	3.39e-183	510	COG1402@1|root,arCOG04536@2157|Archaea,2XU1Z@28890|Euryarchaeota,23S0B@183963|Halobacteria	183963|Halobacteria	H	Creatininase	cre2	-	3.5.2.10	ko:K01470	ko00330,map00330	-	R01884	RC00615	ko00000,ko00001,ko01000	-	-	-	Creatininase
HCO_VIE0001_00937	1197130.BAFM01000018_gene2699	2e-178	501	COG0697@1|root,arCOG00271@2157|Archaea,2XT64@28890|Euryarchaeota,23TZT@183963|Halobacteria	183963|Halobacteria	G	COG0697 Permeases of the drug metabolite transporter (DMT) superfamily	-	-	-	-	-	-	-	-	-	-	-	-	EamA
HCO_VIE0001_00938	1227457.C451_14635	4.36e-116	334	COG0492@1|root,arCOG01301@2157|Archaea,2XUTM@28890|Euryarchaeota,23S44@183963|Halobacteria	183963|Halobacteria	O	FAD-dependent pyridine nucleotide-disulfide oxidoreductase	-	-	-	-	-	-	-	-	-	-	-	-	Pyr_redox_2
HCO_VIE0001_00940	1197130.BAFM01000003_gene637	3.1e-80	238	COG0316@1|root,arCOG04560@2157|Archaea,2XXWU@28890|Euryarchaeota,23W7B@183963|Halobacteria	183963|Halobacteria	O	Iron-sulfur cluster assembly accessory protein	-	-	-	ko:K13628	-	-	-	-	ko00000,ko03016	-	-	-	Fe-S_biosyn
HCO_VIE0001_00942	1197130.BAFM01000007_gene1396	6.51e-54	169	COG1977@1|root,arCOG00536@2157|Archaea,2XYN8@28890|Euryarchaeota,23WSK@183963|Halobacteria	183963|Halobacteria	H	COG1977 Molybdopterin converting factor, small subunit	samp1	GO:0003674,GO:0006464,GO:0006807,GO:0008150,GO:0008152,GO:0009987,GO:0019538,GO:0031386,GO:0032446,GO:0036211,GO:0043170,GO:0043412,GO:0044237,GO:0044238,GO:0044260,GO:0044267,GO:0070647,GO:0071704,GO:1901564	-	ko:K03636	ko04122,map04122	-	-	-	ko00000,ko00001	-	-	-	ThiS
HCO_VIE0001_00943	1197130.BAFM01000007_gene1397	3.12e-163	457	COG2820@1|root,arCOG01324@2157|Archaea,2XTHP@28890|Euryarchaeota,23S2T@183963|Halobacteria	183963|Halobacteria	F	COG2820 Uridine phosphorylase	udp2	-	2.4.2.3	ko:K00757	ko00240,ko00983,ko01100,map00240,map00983,map01100	-	R01876,R02484,R08229	RC00063	ko00000,ko00001,ko01000	-	-	-	PNP_UDP_1
HCO_VIE0001_00944	1197130.BAFM01000007_gene1399	4.54e-285	778	COG4948@1|root,arCOG01168@2157|Archaea,2XTJY@28890|Euryarchaeota,23UMD@183963|Halobacteria	183963|Halobacteria	M	COG4948 L-alanine-DL-glutamate epimerase and related enzymes of enolase superfamily	-	-	-	-	-	-	-	-	-	-	-	-	MR_MLE_C,MR_MLE_N
HCO_VIE0001_00945	1197130.BAFM01000007_gene1400	6.71e-43	159	2DZAA@1|root,2N5SB@2157|Archaea,2Y78Z@28890|Euryarchaeota,240RK@183963|Halobacteria	183963|Halobacteria	-	-	-	-	-	-	-	-	-	-	-	-	-	-	-
HCO_VIE0001_00946	1197130.BAFM01000007_gene1401	1.24e-99	290	COG0517@1|root,arCOG00607@2157|Archaea,2XXBU@28890|Euryarchaeota,23VPB@183963|Halobacteria	183963|Halobacteria	S	CBS domain	-	-	-	-	-	-	-	-	-	-	-	-	CBS
HCO_VIE0001_00947	1197130.BAFM01000007_gene1402	8.07e-201	556	COG2220@1|root,arCOG00515@2157|Archaea,2XTGM@28890|Euryarchaeota,23UW5@183963|Halobacteria	183963|Halobacteria	S	Zn-dependent hydrolases of the beta-lactamase fold	-	-	-	ko:K03476	ko00053,ko01100,ko01120,map00053,map01100,map01120	M00550	R07677	RC02793	ko00000,ko00001,ko00002,ko01000	-	-	-	Lactamase_B_2
HCO_VIE0001_00948	1197130.BAFM01000007_gene1403	5.06e-153	434	COG1028@1|root,arCOG01259@2157|Archaea,2XTX0@28890|Euryarchaeota,23UD2@183963|Halobacteria	183963|Halobacteria	I	COG1028 Dehydrogenases with different specificities (related to short-chain alcohol dehydrogenases)	-	-	-	-	-	-	-	-	-	-	-	-	adh_short_C2
HCO_VIE0001_00949	1197130.BAFM01000007_gene1404	7.46e-240	662	COG2309@1|root,arCOG01889@2157|Archaea,2Y8FU@28890|Euryarchaeota,23SC8@183963|Halobacteria	183963|Halobacteria	E	Leucyl aminopeptidase (Aminopeptidase t)	pepB3	-	-	ko:K19689	-	-	-	-	ko00000,ko01000,ko01002	-	-	-	Peptidase_M29
HCO_VIE0001_00950	543526.Htur_2662	2.25e-07	49.3	2BXY0@1|root,2N5J2@2157|Archaea,2Y18V@28890|Euryarchaeota,23YU2@183963|Halobacteria	183963|Halobacteria	-	-	-	-	-	-	-	-	-	-	-	-	-	-	-
HCO_VIE0001_00951	1197130.BAFM01000025_gene3016	5.96e-184	518	COG5549@1|root,arCOG04994@2157|Archaea,2XVNB@28890|Euryarchaeota,23UG3@183963|Halobacteria	183963|Halobacteria	O	Peptidase M10A and M12B matrixin and adamalysin	-	-	-	-	-	-	-	-	-	-	-	-	Peptidase_M10
HCO_VIE0001_00953	1197130.BAFM01000006_gene1342	4.8e-241	666	COG1488@1|root,arCOG01481@2157|Archaea,2XU8Y@28890|Euryarchaeota,23UAZ@183963|Halobacteria	183963|Halobacteria	H	COG1488 Nicotinic acid phosphoribosyltransferase	pncB	-	6.3.4.21	ko:K00763	ko00760,ko01100,map00760,map01100	-	R01724	RC00033	ko00000,ko00001,ko01000	-	-	-	QRPTase_C
HCO_VIE0001_00954	797303.Natpe_1943	4.24e-89	270	COG3413@1|root,arCOG02276@2157|Archaea,2XWEM@28890|Euryarchaeota,23SWH@183963|Halobacteria	183963|Halobacteria	K	DNA binding protein	-	-	-	-	-	-	-	-	-	-	-	-	HTH_10
HCO_VIE0001_00955	523841.HFX_1861	6.95e-308	857	COG0747@1|root,arCOG07538@1|root,arCOG01534@2157|Archaea,arCOG07538@2157|Archaea,2XTW6@28890|Euryarchaeota,23UCK@183963|Halobacteria	183963|Halobacteria	E	COG0747 ABC-type dipeptide transport system, periplasmic component	-	-	-	ko:K02035	ko02024,map02024	M00239	-	-	ko00000,ko00001,ko00002,ko02000	3.A.1.5	-	-	SBP_bac_5
HCO_VIE0001_00957	309800.C498_01645	2.52e-164	468	COG0601@1|root,arCOG00751@2157|Archaea,2XV9R@28890|Euryarchaeota,23U3Z@183963|Halobacteria	183963|Halobacteria	P	COG0601 ABC-type dipeptide oligopeptide nickel transport systems, permease components	-	-	-	ko:K02033	ko02024,map02024	M00239	-	-	ko00000,ko00001,ko00002,ko02000	3.A.1.5	-	-	BPD_transp_1
HCO_VIE0001_00958	523841.HFX_1857	8.26e-165	467	COG1173@1|root,arCOG00748@2157|Archaea,2XVZA@28890|Euryarchaeota,23TRJ@183963|Halobacteria	183963|Halobacteria	P	COG1173 ABC-type dipeptide oligopeptide nickel transport systems, permease components	-	-	-	ko:K02034	ko02024,map02024	M00239	-	-	ko00000,ko00001,ko00002,ko02000	3.A.1.5	-	-	BPD_transp_1,OppC_N
HCO_VIE0001_00959	309800.C498_01635	0	1019	COG0444@1|root,COG4608@1|root,arCOG00181@2157|Archaea,arCOG00184@2157|Archaea,2XSTM@28890|Euryarchaeota,240TG@183963|Halobacteria	183963|Halobacteria	E	COG1123 ATPase components of various ABC-type transport systems, contain duplicated ATPase	-	-	-	ko:K02031,ko:K02032	ko02024,map02024	M00239	-	-	ko00000,ko00001,ko00002,ko02000	3.A.1.5	-	-	ABC_tran,oligo_HPY
HCO_VIE0001_00960	1197130.BAFM01000006_gene1343	2.14e-289	801	arCOG02980@1|root,arCOG02980@2157|Archaea,2XTKT@28890|Euryarchaeota,23SJA@183963|Halobacteria	183963|Halobacteria	S	protein conserved in archaea	-	-	-	-	-	-	-	-	-	-	-	-	-
HCO_VIE0001_00961	1197130.BAFM01000006_gene1344	1.78e-121	348	COG1335@1|root,arCOG01943@2157|Archaea,2XU2B@28890|Euryarchaeota,23S0F@183963|Halobacteria	183963|Halobacteria	Q	COG1335 Amidases related to nicotinamidase	entB2	-	-	-	-	-	-	-	-	-	-	-	Isochorismatase
HCO_VIE0001_00962	1197130.BAFM01000006_gene1346	1.56e-92	271	COG2050@1|root,arCOG00777@2157|Archaea,2XXW3@28890|Euryarchaeota,23WFX@183963|Halobacteria	183963|Halobacteria	Q	protein, possibly involved in aromatic compounds catabolism	-	-	-	-	-	-	-	-	-	-	-	-	4HBT
HCO_VIE0001_00963	1197130.BAFM01000006_gene1347	2.68e-89	264	arCOG10217@1|root,arCOG10217@2157|Archaea,2XXAS@28890|Euryarchaeota,23VMU@183963|Halobacteria	183963|Halobacteria	S	Domain of unknown function (DUF4385)	-	-	-	-	-	-	-	-	-	-	-	-	DUF4385
HCO_VIE0001_00964	1197130.BAFM01000001_gene255	2.66e-205	571	COG3407@1|root,arCOG02937@2157|Archaea,2XUJ7@28890|Euryarchaeota,23T1T@183963|Halobacteria	183963|Halobacteria	I	COG3407 Mevalonate pyrophosphate decarboxylase	mvaD	-	4.1.1.99	ko:K17942	ko00900,ko01110,ko01130,map00900,map01110,map01130	-	R10561	RC00453	ko00000,ko00001,ko01000	-	-	-	GHMP_kinases_C,GHMP_kinases_N
HCO_VIE0001_00965	1197130.BAFM01000001_gene254	3.87e-123	353	COG0693@1|root,arCOG00769@2157|Archaea,2XV38@28890|Euryarchaeota,23RWT@183963|Halobacteria	183963|Halobacteria	S	intracellular protease amidase	araC	-	-	-	-	-	-	-	-	-	-	-	DJ-1_PfpI
HCO_VIE0001_00966	1197130.BAFM01000001_gene253	6.41e-140	397	COG0177@1|root,arCOG00459@2157|Archaea,2XTY1@28890|Euryarchaeota,23U4S@183963|Halobacteria	183963|Halobacteria	L	DNA repair enzyme that has both DNA N-glycosylase activity and AP-lyase activity. The DNA N-glycosylase activity releases various damaged pyrimidines from DNA by cleaving the N- glycosidic bond, leaving an AP (apurinic apyrimidinic) site. The AP-lyase activity cleaves the phosphodiester bond 3' to the AP site by a beta-elimination, leaving a 3'-terminal unsaturated sugar and a product with a term…	nth	-	4.2.99.18	ko:K10773	ko03410,map03410	-	-	-	ko00000,ko00001,ko01000,ko03400	-	-	-	EndIII_4Fe-2S,HhH-GPD
HCO_VIE0001_00967	1197130.BAFM01000001_gene252	3.48e-103	299	arCOG04598@1|root,arCOG04598@2157|Archaea,2XWM8@28890|Euryarchaeota,23V8G@183963|Halobacteria	183963|Halobacteria	-	-	-	-	-	-	-	-	-	-	-	-	-	-	-
HCO_VIE0001_00968	1197130.BAFM01000001_gene251	1.5e-170	481	arCOG04597@1|root,arCOG04597@2157|Archaea,2XTFP@28890|Euryarchaeota,23SY0@183963|Halobacteria	183963|Halobacteria	-	-	-	-	-	-	-	-	-	-	-	-	-	-	-
HCO_VIE0001_00969	1132509.C447_07293	4.06e-70	220	COG3794@1|root,arCOG02921@2157|Archaea,2XX78@28890|Euryarchaeota,241G7@183963|Halobacteria	28890|Euryarchaeota	C	Copper binding proteins, plastocyanin/azurin family	-	-	-	-	-	-	-	-	-	-	-	-	Copper-bind
HCO_VIE0001_00970	1197130.BAFM01000001_gene249	6.12e-83	245	arCOG04596@1|root,arCOG04596@2157|Archaea,2XX20@28890|Euryarchaeota,23VPS@183963|Halobacteria	183963|Halobacteria	-	-	-	-	-	-	-	-	-	-	-	-	-	-	-
HCO_VIE0001_00971	1197130.BAFM01000001_gene248	2.55e-192	536	COG0723@1|root,arCOG04595@2157|Archaea,2XU6P@28890|Euryarchaeota,23SAN@183963|Halobacteria	183963|Halobacteria	C	COG0723 Rieske Fe-S protein	petA	-	-	-	-	-	-	-	-	-	-	-	Rieske
HCO_VIE0001_00972	1197130.BAFM01000001_gene247	2.6e-190	528	COG1290@1|root,arCOG01721@2157|Archaea,2XUQH@28890|Euryarchaeota,23TXF@183963|Halobacteria	183963|Halobacteria	C	COG1290 Cytochrome b subunit of the bc complex	petB	-	-	-	-	-	-	-	-	-	-	-	Cytochrome_B
HCO_VIE0001_00973	1197130.BAFM01000001_gene246	2.23e-174	488	COG1290@1|root,arCOG04594@2157|Archaea,2XUW1@28890|Euryarchaeota,23S8Q@183963|Halobacteria	183963|Halobacteria	C	COG1290 Cytochrome b subunit of the bc complex	petD	-	-	-	-	-	-	-	-	-	-	-	Cytochrom_B_C
HCO_VIE0001_00974	1197130.BAFM01000001_gene245	8.51e-47	154	arCOG04593@1|root,arCOG04593@2157|Archaea,2XYW7@28890|Euryarchaeota,23WY6@183963|Halobacteria	183963|Halobacteria	-	-	-	-	-	-	-	-	-	-	-	-	-	-	-
HCO_VIE0001_00975	1197130.BAFM01000001_gene244	3.51e-53	167	arCOG04592@1|root,arCOG04592@2157|Archaea,2Y09F@28890|Euryarchaeota,23XRA@183963|Halobacteria	183963|Halobacteria	-	-	-	-	-	-	-	-	-	-	-	-	-	-	-
HCO_VIE0001_00976	1197130.BAFM01000001_gene162	6.17e-202	559	COG1013@1|root,arCOG01599@2157|Archaea,2XTW2@28890|Euryarchaeota,23TJT@183963|Halobacteria	183963|Halobacteria	C	COG1013 Pyruvate ferredoxin oxidoreductase and related 2-oxoacid ferredoxin oxidoreductases, beta subunit	korB	-	1.2.7.11,1.2.7.3	ko:K00175	ko00010,ko00020,ko00620,ko00650,ko00720,ko01100,ko01120,ko01130,ko01200,map00010,map00020,map00620,map00650,map00720,map01100,map01120,map01130,map01200	M00009,M00011,M00173,M00620	R01196,R01197	RC00004,RC02742,RC02833	br01601,ko00000,ko00001,ko00002,ko01000	-	-	-	PFO_beta_C,TPP_enzyme_C
HCO_VIE0001_00977	1197130.BAFM01000001_gene163	0	1143	COG0674@1|root,arCOG01606@2157|Archaea,2XSUJ@28890|Euryarchaeota,23T3M@183963|Halobacteria	183963|Halobacteria	C	COG1014 Pyruvate ferredoxin oxidoreductase and related 2-oxoacid ferredoxin oxidoreductases, gamma subunit	korA	-	1.2.7.11,1.2.7.3	ko:K00174	ko00010,ko00020,ko00620,ko00650,ko00720,ko01100,ko01120,ko01130,ko01200,map00010,map00020,map00620,map00650,map00720,map01100,map01120,map01130,map01200	M00009,M00011,M00173,M00620	R01196,R01197	RC00004,RC02742,RC02833	br01601,ko00000,ko00001,ko00002,ko01000	-	-	-	POR,POR_N
HCO_VIE0001_00978	1197130.BAFM01000001_gene164	1.55e-101	299	COG1018@1|root,arCOG02200@2157|Archaea,2XTSD@28890|Euryarchaeota,23U61@183963|Halobacteria	183963|Halobacteria	C	COG1018 Flavodoxin reductases (ferredoxin-NADPH reductases) family 1	-	-	1.18.1.3,1.6.2.2	ko:K00326,ko:K00529	ko00071,ko00360,ko00520,ko01120,ko01220,map00071,map00360,map00520,map01120,map01220	M00545	R00100,R02000,R06782,R06783	RC00098	br01602,ko00000,ko00001,ko00002,ko01000	-	-	-	FAD_binding_6
HCO_VIE0001_00979	1197130.BAFM01000001_gene165	7.1e-86	260	arCOG08156@1|root,arCOG08156@2157|Archaea,2XYEE@28890|Euryarchaeota,23W51@183963|Halobacteria	183963|Halobacteria	S	Polysaccharide deacetylase	-	-	-	-	-	-	-	-	-	-	-	-	-
HCO_VIE0001_00980	1197130.BAFM01000001_gene166	3.05e-108	314	COG0494@1|root,arCOG01083@2157|Archaea,2Y0NX@28890|Euryarchaeota,23XTG@183963|Halobacteria	183963|Halobacteria	L	NUDIX domain	-	-	-	-	-	-	-	-	-	-	-	-	NUDIX
HCO_VIE0001_00981	1197130.BAFM01000001_gene167	9.62e-182	511	COG0596@1|root,arCOG01648@2157|Archaea,2XVTE@28890|Euryarchaeota,23TCW@183963|Halobacteria	183963|Halobacteria	S	hydrolases or acyltransferases (alpha beta hydrolase superfamily)	-	-	-	-	-	-	-	-	-	-	-	-	Abhydrolase_1,Abhydrolase_6
HCO_VIE0001_00982	1197130.BAFM01000001_gene168	1.56e-85	252	COG0346@1|root,arCOG02706@2157|Archaea,2XY0R@28890|Euryarchaeota,23W70@183963|Halobacteria	183963|Halobacteria	E	COG0346 Lactoylglutathione lyase and related lyases	mce	-	5.1.99.1	ko:K05606	ko00280,ko00630,ko00640,ko00720,ko01100,ko01120,ko01200,map00280,map00630,map00640,map00720,map01100,map01120,map01200	M00373,M00375,M00376,M00741	R02765,R09979	RC00780,RC02739	ko00000,ko00001,ko00002,ko01000	-	-	-	Glyoxalase_4
HCO_VIE0001_00983	1197130.BAFM01000001_gene169	0	1069	COG1884@1|root,arCOG04232@2157|Archaea,2XU3F@28890|Euryarchaeota,23THD@183963|Halobacteria	183963|Halobacteria	I	COG1884 Methylmalonyl-CoA mutase, N-terminal domain subunit	mmcA2	-	5.4.99.2	ko:K01848	ko00280,ko00630,ko00640,ko00720,ko01100,ko01120,ko01200,map00280,map00630,map00640,map00720,map01100,map01120,map01200	M00375,M00376,M00741	R00833	RC00395	ko00000,ko00001,ko00002,ko01000	-	-	-	MM_CoA_mutase
HCO_VIE0001_00984	1197130.BAFM01000014_gene2360	2.63e-129	369	COG2945@1|root,arCOG01652@2157|Archaea,2XYYR@28890|Euryarchaeota,23X4M@183963|Halobacteria	183963|Halobacteria	S	hydrolase of the alpha beta superfamily	-	-	-	-	-	-	-	-	-	-	-	-	-
HCO_VIE0001_00985	1197130.BAFM01000001_gene170	1.34e-266	736	COG0477@1|root,arCOG00135@2157|Archaea,2XU99@28890|Euryarchaeota,23TEC@183963|Halobacteria	183963|Halobacteria	G	COG0477 Permeases of the major facilitator superfamily	-	-	-	-	-	-	-	-	-	-	-	-	MFS_3
HCO_VIE0001_00986	1197130.BAFM01000001_gene171	2.62e-243	669	COG1619@1|root,arCOG04676@2157|Archaea,2XTDE@28890|Euryarchaeota,23TNV@183963|Halobacteria	183963|Halobacteria	V	proteins, homologs of microcin C7 resistance protein MccF	-	-	-	-	-	-	-	-	-	-	-	-	Peptidase_S66
HCO_VIE0001_00987	1197130.BAFM01000001_gene172	2.32e-124	355	COG1246@1|root,arCOG00840@2157|Archaea,2XUNS@28890|Euryarchaeota,23U6T@183963|Halobacteria	183963|Halobacteria	E	COG1246 N-acetylglutamate synthase and related acetyltransferases	-	-	-	-	-	-	-	-	-	-	-	-	Acetyltransf_1
HCO_VIE0001_00988	1197130.BAFM01000001_gene173	0	1313	COG0365@1|root,arCOG01529@2157|Archaea,2XTEH@28890|Euryarchaeota,23T10@183963|Halobacteria	183963|Halobacteria	I	COG0365 Acyl-coenzyme A synthetases AMP-(fatty) acid ligases	-	-	6.2.1.1	ko:K01895	ko00010,ko00620,ko00640,ko00680,ko00720,ko01100,ko01110,ko01120,ko01130,ko01200,map00010,map00620,map00640,map00680,map00720,map01100,map01110,map01120,map01130,map01200	M00357	R00235,R00236,R00316,R00926,R01354	RC00004,RC00012,RC00043,RC00070,RC02746,RC02816	ko00000,ko00001,ko00002,ko01000,ko01004	-	-	-	ACAS_N,AMP-binding,AMP-binding_C
HCO_VIE0001_00989	29540.C481_02042	4.05e-97	286	COG1670@1|root,arCOG00842@2157|Archaea,2XWV5@28890|Euryarchaeota,23V7F@183963|Halobacteria	183963|Halobacteria	J	COG1670 Acetyltransferases, including N-acetylases of ribosomal proteins	-	-	-	-	-	-	-	-	-	-	-	-	Acetyltransf_3
HCO_VIE0001_00990	1197130.BAFM01000001_gene175	3.62e-115	335	arCOG04770@1|root,arCOG04770@2157|Archaea,2XUXM@28890|Euryarchaeota,23U2U@183963|Halobacteria	183963|Halobacteria	I	COG0318 Acyl-CoA synthetases (AMP-forming) AMP-acid ligases II	-	-	-	-	-	-	-	-	-	-	-	-	AMP-binding
HCO_VIE0001_00991	1197130.BAFM01000001_gene176	2.61e-79	237	COG3269@1|root,arCOG01641@2157|Archaea,2XXV6@28890|Euryarchaeota,23W8R@183963|Halobacteria	183963|Halobacteria	S	RNA-binding protein, contains TRAM domain	-	-	-	-	-	-	-	-	-	-	-	-	TRAM
HCO_VIE0001_00992	1197130.BAFM01000001_gene177	2.4e-41	136	arCOG02866@1|root,arCOG02867@2157|Archaea,2Y00F@28890|Euryarchaeota,23XFZ@183963|Halobacteria	183963|Halobacteria	-	-	-	-	-	-	-	-	-	-	-	-	-	-	-
HCO_VIE0001_00993	1197130.BAFM01000001_gene178	1.72e-101	296	COG1670@1|root,arCOG00842@2157|Archaea,2XVC6@28890|Euryarchaeota,23TBU@183963|Halobacteria	183963|Halobacteria	J	COG1670 Acetyltransferases, including N-acetylases of ribosomal proteins	hat2	-	-	-	-	-	-	-	-	-	-	-	Acetyltransf_3
HCO_VIE0001_00994	1197130.BAFM01000001_gene179	1.18e-81	244	arCOG04591@1|root,arCOG04591@2157|Archaea,2XZ1F@28890|Euryarchaeota,23WP6@183963|Halobacteria	183963|Halobacteria	-	-	-	-	-	-	-	-	-	-	-	-	-	-	-
HCO_VIE0001_00995	1197130.BAFM01000001_gene180	7.33e-109	322	COG0061@1|root,arCOG01348@2157|Archaea,2XZ3U@28890|Euryarchaeota,23WUM@183963|Halobacteria	183963|Halobacteria	H	sugar kinase	ppnK2	-	2.7.1.23	ko:K00858	ko00760,ko01100,map00760,map01100	-	R00104	RC00002,RC00078	ko00000,ko00001,ko01000	-	-	-	NAD_kinase
HCO_VIE0001_00996	1197130.BAFM01000001_gene181	1.12e-302	827	COG2234@1|root,arCOG02959@2157|Archaea,2XUB0@28890|Euryarchaeota,23T4N@183963|Halobacteria	183963|Halobacteria	S	Peptidase M28	ywaD1	-	-	-	-	-	-	-	-	-	-	-	PA,Peptidase_M28
HCO_VIE0001_00997	1197130.BAFM01000001_gene182	2.85e-227	629	COG0142@1|root,arCOG01726@2157|Archaea,2XT0Q@28890|Euryarchaeota,23S2X@183963|Halobacteria	183963|Halobacteria	H	Belongs to the FPP GGPP synthase family	idsA1	-	2.5.1.1,2.5.1.10,2.5.1.29	ko:K13787	ko00900,ko01100,ko01110,ko01130,map00900,map01100,map01110,map01130	M00364,M00365	R01658,R02003,R02061	RC00279	ko00000,ko00001,ko00002,ko01000,ko01006	-	-	-	polyprenyl_synt
HCO_VIE0001_00999	1227457.C451_04913	2.55e-05	57.4	COG2304@1|root,arCOG07611@1|root,arCOG02902@2157|Archaea,arCOG07611@2157|Archaea,2Y8GQ@28890|Euryarchaeota	28890|Euryarchaeota	M	Domain of unknown function DUF11	-	-	-	-	-	-	-	-	-	-	-	-	DUF11
HCO_VIE0001_01000	1197130.BAFM01000001_gene142	0	909	COG0034@1|root,arCOG00093@2157|Archaea,2XSWJ@28890|Euryarchaeota,23RZT@183963|Halobacteria	183963|Halobacteria	F	Catalyzes the formation of phosphoribosylamine from phosphoribosylpyrophosphate (PRPP) and glutamine	purF	-	2.4.2.14	ko:K00764	ko00230,ko00250,ko01100,ko01110,ko01130,map00230,map00250,map01100,map01110,map01130	M00048	R01072	RC00010,RC02724,RC02752	ko00000,ko00001,ko00002,ko01000,ko01002	-	-	-	GATase_6,GATase_7,Pribosyltran
HCO_VIE0001_01001	1132509.C447_02075	1.74e-36	122	COG2126@1|root,arCOG04126@2157|Archaea,2XZUV@28890|Euryarchaeota,23XE9@183963|Halobacteria	183963|Halobacteria	J	binds to the 23S rRNA	rpl37e	-	-	ko:K02922	ko03010,map03010	M00177,M00179	-	-	br01610,ko00000,ko00001,ko00002,ko03011	-	-	-	Ribosomal_L37e
HCO_VIE0001_01002	1197130.BAFM01000001_gene144	1.67e-46	149	COG1958@1|root,arCOG00998@2157|Archaea,2XZTF@28890|Euryarchaeota,23XNW@183963|Halobacteria	183963|Halobacteria	K	COG1958 Small nuclear ribonucleoprotein (snRNP) homolog	lsm	-	-	ko:K04796	-	-	-	-	ko00000	-	-	-	LSM
HCO_VIE0001_01003	1197130.BAFM01000001_gene146	1.39e-222	617	COG1363@1|root,arCOG01518@2157|Archaea,2XT3M@28890|Euryarchaeota,23S48@183963|Halobacteria	183963|Halobacteria	G	COG1363 Cellulase M and related proteins	celM	-	-	-	-	-	-	-	-	-	-	-	Peptidase_M42
HCO_VIE0001_01005	1197130.BAFM01000001_gene148	2.44e-208	579	COG5282@1|root,arCOG04607@2157|Archaea,2XTM6@28890|Euryarchaeota,23T70@183963|Halobacteria	183963|Halobacteria	S	protein, coenzyme F420 biosynthesis associated	-	-	-	-	-	-	-	-	-	-	-	-	Zincin_2
HCO_VIE0001_01006	1132509.C447_02050	3.98e-23	90.1	arCOG07558@1|root,arCOG07558@2157|Archaea,2Y182@28890|Euryarchaeota,23YM1@183963|Halobacteria	183963|Halobacteria	-	-	-	-	-	-	-	-	-	-	-	-	-	-	-
HCO_VIE0001_01007	1197130.BAFM01000001_gene150	3.98e-72	219	arCOG07958@1|root,arCOG07958@2157|Archaea,2XYT0@28890|Euryarchaeota,23WZX@183963|Halobacteria	183963|Halobacteria	S	SnoaL-like domain	-	-	-	-	-	-	-	-	-	-	-	-	DUF3225,SnoaL_3
HCO_VIE0001_01008	1197130.BAFM01000001_gene151	2.78e-121	347	arCOG04617@1|root,arCOG04617@2157|Archaea,2XWGV@28890|Euryarchaeota,23V9E@183963|Halobacteria	183963|Halobacteria	-	-	-	-	-	-	-	-	-	-	-	-	-	-	-
HCO_VIE0001_01009	1197130.BAFM01000001_gene153	0	1189	COG1053@1|root,arCOG00571@2157|Archaea,2XTK0@28890|Euryarchaeota,23TAU@183963|Halobacteria	183963|Halobacteria	C	COG1053 Succinate dehydrogenase fumarate reductase, flavoprotein subunit	sdhA	-	1.3.5.1,1.3.5.4	ko:K00239	ko00020,ko00190,ko00650,ko00720,ko01100,ko01110,ko01120,ko01130,ko01200,ko05134,map00020,map00190,map00650,map00720,map01100,map01110,map01120,map01130,map01200,map05134	M00009,M00011,M00149,M00173,M00374,M00376	R02164	RC00045	ko00000,ko00001,ko00002,ko01000	-	-	-	FAD_binding_2,Succ_DH_flav_C
HCO_VIE0001_01010	797209.ZOD2009_19173	8.17e-15	71.2	COG2402@1|root,arCOG04502@2157|Archaea,2XWJ1@28890|Euryarchaeota,23V81@183963|Halobacteria	183963|Halobacteria	V	Toxic component of a toxin-antitoxin (TA) module. An RNase	-	-	-	ko:K07065	-	-	-	-	ko00000	-	-	-	PIN
HCO_VIE0001_01011	1070774.J07HN4v3_01666	2.22e-11	63.5	COG2402@1|root,arCOG04502@2157|Archaea,2XWJ1@28890|Euryarchaeota,23V81@183963|Halobacteria	183963|Halobacteria	V	Toxic component of a toxin-antitoxin (TA) module. An RNase	vapC	-	-	ko:K07065	-	-	-	-	ko00000	-	-	-	PIN
HCO_VIE0001_01012	1033806.HTIA_0917	2.47e-18	79	arCOG04501@1|root,arCOG04501@2157|Archaea	2157|Archaea	S	COG2002 Regulators of stationary sporulation gene expression	-	-	-	-	-	-	-	-	-	-	-	-	-
HCO_VIE0001_01013	1197130.BAFM01000001_gene156	2.45e-189	528	COG0479@1|root,arCOG00962@2157|Archaea,2XSXW@28890|Euryarchaeota,23SDX@183963|Halobacteria	183963|Halobacteria	C	COG0479 Succinate dehydrogenase fumarate reductase, Fe-S protein subunit	-	-	1.3.5.1,1.3.5.4	ko:K00240	ko00020,ko00190,ko00650,ko00720,ko01100,ko01110,ko01120,ko01130,ko01200,map00020,map00190,map00650,map00720,map01100,map01110,map01120,map01130,map01200	M00009,M00011,M00149,M00173,M00374,M00376	R02164	RC00045	ko00000,ko00001,ko00002,ko01000	-	-	-	Fer2_3,Fer4_8
HCO_VIE0001_01014	1197130.BAFM01000001_gene157	2.73e-75	226	COG2142@1|root,arCOG04162@2157|Archaea,2XXXI@28890|Euryarchaeota,23VK3@183963|Halobacteria	183963|Halobacteria	C	Succinate dehydrogenase, hydrophobic anchor subunit	sdhD	-	-	ko:K00242	ko00020,ko00190,ko00650,ko00720,ko01100,ko01110,ko01120,ko01130,ko01200,map00020,map00190,map00650,map00720,map01100,map01110,map01120,map01130,map01200	M00009,M00011,M00149,M00173	R02164	RC00045	ko00000,ko00001,ko00002	-	-	-	Sdh_cyt
HCO_VIE0001_01015	1197130.BAFM01000001_gene158	1.96e-80	239	COG2009@1|root,arCOG02244@2157|Archaea,2XX1C@28890|Euryarchaeota,23VJH@183963|Halobacteria	183963|Halobacteria	C	COG2009 Succinate dehydrogenase fumarate reductase, cytochrome b subunit	sdhC	-	-	ko:K00241	ko00020,ko00190,ko00650,ko00720,ko01100,ko01110,ko01120,ko01130,ko01200,map00020,map00190,map00650,map00720,map01100,map01110,map01120,map01130,map01200	M00009,M00011,M00149,M00173,M00374,M00376	R02164	RC00045	ko00000,ko00001,ko00002	-	-	-	Sdh_cyt
HCO_VIE0001_01016	1197130.BAFM01000001_gene159	2.4e-233	643	COG3608@1|root,arCOG02890@2157|Archaea,2XV0A@28890|Euryarchaeota,23SD7@183963|Halobacteria	183963|Halobacteria	S	Succinylglutamate desuccinylase aspartoacylase	-	-	-	ko:K06987	-	-	-	-	ko00000	-	-	-	AstE_AspA
HCO_VIE0001_01017	1197130.BAFM01000001_gene160	2.15e-314	857	COG0189@1|root,arCOG01589@2157|Archaea,2XT6J@28890|Euryarchaeota,23SDS@183963|Halobacteria	183963|Halobacteria	H	COG0189 Glutathione synthase Ribosomal protein S6 modification enzyme (glutaminyl transferase)	-	-	-	-	-	-	-	-	-	-	-	-	RimK,Zn_protease
HCO_VIE0001_01018	1197130.BAFM01000001_gene161	1.32e-111	323	COG0122@1|root,arCOG00464@2157|Archaea,2XV7J@28890|Euryarchaeota,23SXP@183963|Halobacteria	183963|Halobacteria	L	COG0122 3-methyladenine DNA glycosylase 8-oxoguanine DNA glycosylase	alkA	-	3.2.2.21	ko:K01247	ko03410,map03410	-	-	-	ko00000,ko00001,ko01000,ko03400	-	-	-	HhH-GPD
HCO_VIE0001_01019	931277.C448_04996	2.8e-61	193	arCOG04581@1|root,arCOG04581@2157|Archaea,2XX5I@28890|Euryarchaeota,23W07@183963|Halobacteria	183963|Halobacteria	-	-	-	-	-	-	-	-	-	-	-	-	-	-	-
HCO_VIE0001_01020	1197130.BAFM01000001_gene243	3.78e-270	740	COG1960@1|root,arCOG01707@2157|Archaea,2XT5S@28890|Euryarchaeota,23SK3@183963|Halobacteria	183963|Halobacteria	I	COG1960 Acyl-CoA dehydrogenases	acdG	-	1.3.8.7	ko:K00249	ko00071,ko00280,ko00410,ko00640,ko01100,ko01110,ko01130,ko01200,ko01212,ko03320,map00071,map00280,map00410,map00640,map01100,map01110,map01130,map01200,map01212,map03320	M00013,M00036,M00087	R00924,R01175,R01279,R02661,R03172,R03777,R03857,R03990,R04095,R04432,R04751,R04754	RC00052,RC00068,RC00076,RC00095,RC00148,RC00246	ko00000,ko00001,ko00002,ko01000	-	-	-	Acyl-CoA_dh_1,Acyl-CoA_dh_M,Acyl-CoA_dh_N
HCO_VIE0001_01021	1197130.BAFM01000001_gene242	0	1219	COG1250@1|root,arCOG00249@2157|Archaea,2XT6B@28890|Euryarchaeota,23SKJ@183963|Halobacteria	183963|Halobacteria	I	Belongs to the enoyl-CoA hydratase isomerase family	hbd1	-	1.1.1.35,4.2.1.17	ko:K15016	ko00720,ko01120,ko01200,map00720,map01120,map01200	M00374,M00375	R01975,R03026	RC00117,RC00831	ko00000,ko00001,ko00002,ko01000	-	-	-	3HCDH,3HCDH_N,ECH_1
HCO_VIE0001_01023	1197130.BAFM01000001_gene241	6.78e-39	130	COG1278@1|root,arCOG02984@2157|Archaea,2XYRC@28890|Euryarchaeota,23WP3@183963|Halobacteria	183963|Halobacteria	K	COG1278 Cold shock proteins	cspD3	-	-	ko:K03704	-	-	-	-	ko00000,ko03000	-	-	-	CSD
HCO_VIE0001_01024	1197130.BAFM01000001_gene239	2.02e-121	348	COG1309@1|root,arCOG02646@2157|Archaea,2XV0E@28890|Euryarchaeota,23U25@183963|Halobacteria	183963|Halobacteria	K	Transcriptional regulator	-	-	-	-	-	-	-	-	-	-	-	-	TetR_C_6,TetR_N
HCO_VIE0001_01025	1197130.BAFM01000001_gene238	6.95e-302	828	COG0534@1|root,arCOG01731@2157|Archaea,2XU54@28890|Euryarchaeota,23SKQ@183963|Halobacteria	183963|Halobacteria	V	COG0534 Na -driven multidrug efflux pump	-	-	-	-	-	-	-	-	-	-	-	-	MatE
HCO_VIE0001_01026	348780.NP_3456A	2.37e-220	622	COG0415@1|root,arCOG02840@2157|Archaea,2XUQE@28890|Euryarchaeota,23US2@183963|Halobacteria	183963|Halobacteria	L	Belongs to the DNA photolyase family	-	-	4.1.99.3	ko:K01669	-	-	-	-	ko00000,ko01000,ko03400	-	-	-	DNA_photolyase,FAD_binding_7
HCO_VIE0001_01027	1197130.BAFM01000001_gene237	0	1277	COG2719@1|root,arCOG04632@2157|Archaea,2XSTG@28890|Euryarchaeota,23TNK@183963|Halobacteria	183963|Halobacteria	L	SpoVR family	spoVR	-	-	ko:K06415	-	-	-	-	ko00000	-	-	-	SpoVR
HCO_VIE0001_01028	1197130.BAFM01000001_gene236	5.8e-306	835	COG2718@1|root,arCOG04631@2157|Archaea,2XTNW@28890|Euryarchaeota,23TP3@183963|Halobacteria	183963|Halobacteria	S	Protein of unknown function (DUF444)	-	-	-	ko:K09786	-	-	-	-	ko00000	-	-	-	DUF444
HCO_VIE0001_01029	1197130.BAFM01000001_gene235	0	1456	COG2766@1|root,arCOG02892@2157|Archaea,2XSWU@28890|Euryarchaeota,23TAE@183963|Halobacteria	183963|Halobacteria	T	Ser protein kinase	prkA2	-	2.7.11.1	ko:K08282	-	-	-	-	ko00000,ko01000	-	-	-	AAA_PrkA,PrkA
HCO_VIE0001_01030	1197130.BAFM01000001_gene234	0	1354	COG2766@1|root,arCOG02891@2157|Archaea,2XTT3@28890|Euryarchaeota,23T8V@183963|Halobacteria	183963|Halobacteria	T	serine protein kinase, PrkA	prkA1	-	-	ko:K07180	-	-	-	-	ko00000	-	-	-	AAA_PrkA,PrkA
HCO_VIE0001_01031	1197130.BAFM01000001_gene233	2.77e-81	241	arCOG04630@1|root,arCOG04630@2157|Archaea,2XYVQ@28890|Euryarchaeota,23WS1@183963|Halobacteria	183963|Halobacteria	-	-	-	-	-	-	-	-	-	-	-	-	-	-	-
HCO_VIE0001_01032	1197130.BAFM01000001_gene232	1.72e-68	207	COG0633@1|root,arCOG02987@2157|Archaea,2XZ72@28890|Euryarchaeota,23WPQ@183963|Halobacteria	183963|Halobacteria	C	COG0633 Ferredoxin	-	-	-	-	-	-	-	-	-	-	-	-	Fer2
HCO_VIE0001_01033	1197130.BAFM01000001_gene231	4.06e-107	308	COG1860@1|root,arCOG04477@2157|Archaea,2XX8X@28890|Euryarchaeota,23VKU@183963|Halobacteria	183963|Halobacteria	S	Belongs to the UPF0179 family	-	-	-	ko:K09730	-	-	-	-	ko00000	-	-	-	UPF0179
HCO_VIE0001_01034	1132509.C447_12010	5.36e-205	570	COG3049@1|root,arCOG07805@2157|Archaea,2XVIQ@28890|Euryarchaeota,23T3E@183963|Halobacteria	183963|Halobacteria	M	Choloylglycine hydrolase	-	-	3.5.1.24	ko:K01442	ko00120,ko00121,ko01100,map00120,map00121,map01100	-	R02797,R03975,R03977,R04486,R04487,R05835	RC00090,RC00096	ko00000,ko00001,ko01000	-	-	-	CBAH
HCO_VIE0001_01035	1114856.C496_18157	7.39e-05	43.1	arCOG08910@1|root,arCOG08910@2157|Archaea,2Y1T9@28890|Euryarchaeota,23YEV@183963|Halobacteria	183963|Halobacteria	-	-	-	-	-	-	-	-	-	-	-	-	-	-	-
HCO_VIE0001_01036	1197130.BAFM01000001_gene229	6.44e-166	468	arCOG02888@1|root,arCOG02888@2157|Archaea,2XTJG@28890|Euryarchaeota,23SIG@183963|Halobacteria	183963|Halobacteria	E	Succinylglutamate desuccinylase	-	-	-	-	-	-	-	-	-	-	-	-	AstE_AspA
HCO_VIE0001_01037	1197130.BAFM01000001_gene228	1.19e-83	249	COG0494@1|root,arCOG01072@2157|Archaea,2XYPK@28890|Euryarchaeota,23WVU@183963|Halobacteria	183963|Halobacteria	L	NUDIX domain	-	-	3.6.1.55	ko:K03574	-	-	-	-	ko00000,ko01000,ko03400	-	-	-	NUDIX
HCO_VIE0001_01038	1197130.BAFM01000001_gene227	4e-104	302	COG1547@1|root,arCOG04628@2157|Archaea,2XWHM@28890|Euryarchaeota,23VBJ@183963|Halobacteria	183963|Halobacteria	S	Domain of unknown function (DUF309)	-	-	-	ko:K09763	-	-	-	-	ko00000	-	-	-	DUF309
HCO_VIE0001_01040	1197130.BAFM01000001_gene225	1.39e-231	642	COG1967@1|root,arCOG02177@2157|Archaea,2XT8V@28890|Euryarchaeota,23SFQ@183963|Halobacteria	183963|Halobacteria	S	membrane	-	-	-	-	-	-	-	-	-	-	-	-	DUF63
HCO_VIE0001_01041	1197130.BAFM01000001_gene224	0	952	COG1944@1|root,arCOG02882@2157|Archaea,2XUE0@28890|Euryarchaeota,23SKM@183963|Halobacteria	183963|Halobacteria	H	Bacteriocin biosynthesis docking scaffold, SagD family	-	-	-	ko:K09136	-	-	-	-	ko00000,ko03009	-	-	-	YcaO
HCO_VIE0001_01042	1197130.BAFM01000001_gene223	8.13e-106	308	28HH0@1|root,2N5H0@2157|Archaea,2Y09G@28890|Euryarchaeota,23XVZ@183963|Halobacteria	183963|Halobacteria	-	-	-	-	-	-	-	-	-	-	-	-	-	-	-
HCO_VIE0001_01043	1197130.BAFM01000001_gene222	1.67e-291	796	COG0112@1|root,arCOG00070@2157|Archaea,2XU0H@28890|Euryarchaeota,23SH7@183963|Halobacteria	183963|Halobacteria	E	Catalyzes the reversible interconversion of serine and glycine with tetrahydrofolate (THF) serving as the one-carbon carrier. Also exhibits THF-independent aldolase activity toward beta-hydroxyamino acids, producing glycine and aldehydes, via a retro-aldol mechanism	glyA	-	2.1.2.1	ko:K00600	ko00260,ko00460,ko00630,ko00670,ko00680,ko01100,ko01110,ko01120,ko01130,ko01200,ko01230,ko01523,map00260,map00460,map00630,map00670,map00680,map01100,map01110,map01120,map01130,map01200,map01230,map01523	M00140,M00141,M00346,M00532	R00945,R09099	RC00022,RC00112,RC01583,RC02958	ko00000,ko00001,ko00002,ko01000	-	-	-	SHMT
HCO_VIE0001_01044	1197130.BAFM01000001_gene220	1.83e-95	281	COG0494@1|root,arCOG01083@2157|Archaea,2Y1IB@28890|Euryarchaeota,23Y2F@183963|Halobacteria	183963|Halobacteria	L	NUDIX domain	-	-	-	-	-	-	-	-	-	-	-	-	NUDIX
HCO_VIE0001_01045	1197130.BAFM01000001_gene218	4.23e-128	374	arCOG04625@1|root,arCOG04625@2157|Archaea,2XWR2@28890|Euryarchaeota,23V77@183963|Halobacteria	183963|Halobacteria	-	-	-	-	-	-	-	-	-	-	-	-	-	-	-
HCO_VIE0001_01046	1121285.AUFK01000014_gene2749	1.1e-25	117	28NBJ@1|root,2ZBEV@2|Bacteria,4NGUD@976|Bacteroidetes,1HXQ8@117743|Flavobacteriia	2|Bacteria	-	-	-	-	-	-	-	-	-	-	-	-	-	-	-
HCO_VIE0001_01047	1197130.BAFM01000001_gene215	2.13e-204	567	COG3342@1|root,arCOG04204@2157|Archaea,2XTNX@28890|Euryarchaeota,23UUH@183963|Halobacteria	183963|Halobacteria	S	Putative peptidoglycan binding domain	-	-	-	-	-	-	-	-	-	-	-	-	DUF1028,PG_binding_2
HCO_VIE0001_01048	1227457.C451_17775	3.28e-26	96.3	arCOG06410@1|root,arCOG06410@2157|Archaea,2Y037@28890|Euryarchaeota,23XEB@183963|Halobacteria	183963|Halobacteria	-	-	-	-	-	-	-	-	-	-	-	-	-	-	-
HCO_VIE0001_01049	1197130.BAFM01000001_gene208	6.25e-59	182	COG1695@1|root,arCOG00005@2157|Archaea,2XXS3@28890|Euryarchaeota,23W1B@183963|Halobacteria	183963|Halobacteria	K	Transcriptional regulator	-	-	-	-	-	-	-	-	-	-	-	-	PadR
HCO_VIE0001_01050	1197130.BAFM01000001_gene207	0	864	COG0160@1|root,arCOG00915@2157|Archaea,2XSYT@28890|Euryarchaeota,23SHJ@183963|Halobacteria	183963|Halobacteria	E	Belongs to the class-III pyridoxal-phosphate-dependent aminotransferase family	-	-	2.6.1.19	ko:K00823	ko00250,ko00410,ko00640,ko00650,ko01100,ko01120,map00250,map00410,map00640,map00650,map01100,map01120	M00027	R00908,R01648	RC00006,RC00062	ko00000,ko00001,ko00002,ko01000,ko01007	-	-	-	Aminotran_3
HCO_VIE0001_01051	1197130.BAFM01000001_gene206	2.72e-78	234	arCOG09118@1|root,arCOG09118@2157|Archaea,2XXTP@28890|Euryarchaeota,23WAI@183963|Halobacteria	183963|Halobacteria	-	-	-	-	-	-	-	-	-	-	-	-	-	-	YdjM
HCO_VIE0001_01052	1197130.BAFM01000001_gene196	6.78e-301	828	COG0215@1|root,arCOG00486@2157|Archaea,2XTRY@28890|Euryarchaeota,23T0T@183963|Halobacteria	183963|Halobacteria	J	Cysteinyl-tRNA synthetase	cysS	-	6.1.1.16	ko:K01883	ko00970,map00970	M00359,M00360	R03650	RC00055,RC00523	ko00000,ko00001,ko00002,ko01000,ko01007,ko03016	-	-	-	DALR_2,tRNA-synt_1e,tRNA-synt_1g
HCO_VIE0001_01053	1227457.C451_16205	1.61e-65	205	arCOG04645@1|root,arCOG04645@2157|Archaea,2XYUM@28890|Euryarchaeota,23WSF@183963|Halobacteria	183963|Halobacteria	-	-	-	-	-	-	-	-	-	-	-	-	-	-	-
HCO_VIE0001_01054	1197130.BAFM01000001_gene193	1.12e-190	531	COG2138@1|root,arCOG02246@2157|Archaea,2XTSY@28890|Euryarchaeota,23SJ9@183963|Halobacteria	183963|Halobacteria	P	PFAM cobalamin (vitamin B12) biosynthesis CbiX	cbiX2	-	4.99.1.3	ko:K03795	ko00860,ko01100,ko01120,map00860,map01100,map01120	-	R05807	RC01012	ko00000,ko00001,ko01000	-	-	-	CbiX
HCO_VIE0001_01055	1197130.BAFM01000001_gene192	7.7e-220	610	arCOG04644@1|root,arCOG04644@2157|Archaea,2XURH@28890|Euryarchaeota,23SX1@183963|Halobacteria	183963|Halobacteria	-	-	-	-	-	-	-	-	-	-	-	-	-	-	-
HCO_VIE0001_01056	1197130.BAFM01000001_gene191	5.02e-89	268	arCOG03366@1|root,arCOG03366@2157|Archaea,2XXAE@28890|Euryarchaeota,23WXB@183963|Halobacteria	183963|Halobacteria	-	-	-	-	-	-	-	-	-	-	-	-	-	-	-
HCO_VIE0001_01057	1197130.BAFM01000001_gene190	2.28e-36	122	COG2835@1|root,arCOG04124@2157|Archaea,2XZRS@28890|Euryarchaeota,23XNF@183963|Halobacteria	183963|Halobacteria	S	Belongs to the UPF0434 family	-	-	-	-	-	-	-	-	-	-	-	-	Trm112p
HCO_VIE0001_01058	1197130.BAFM01000018_gene2691	5.31e-265	727	COG0372@1|root,arCOG04237@2157|Archaea,2XT24@28890|Euryarchaeota,23S1U@183963|Halobacteria	183963|Halobacteria	C	citrate synthase	-	-	2.3.3.1	ko:K01647	ko00020,ko00630,ko01100,ko01110,ko01120,ko01130,ko01200,ko01210,ko01230,map00020,map00630,map01100,map01110,map01120,map01130,map01200,map01210,map01230	M00009,M00010,M00012,M00740	R00351	RC00004,RC00067	br01601,ko00000,ko00001,ko00002,ko01000	-	-	-	Citrate_synt
HCO_VIE0001_01059	797114.C475_02518	1.18e-67	207	COG1487@1|root,arCOG02219@2157|Archaea,2XX7I@28890|Euryarchaeota,23VMN@183963|Halobacteria	183963|Halobacteria	V	Toxic component of a toxin-antitoxin (TA) module. An RNase	-	-	-	-	-	-	-	-	-	-	-	-	PIN
HCO_VIE0001_01060	1457250.BBMO01000002_gene2180	2.87e-30	108	arCOG08146@1|root,arCOG08146@2157|Archaea,2XZE1@28890|Euryarchaeota,23X1D@183963|Halobacteria	183963|Halobacteria	K	Putative antitoxin	-	-	-	-	-	-	-	-	-	-	-	-	VAPB_antitox
HCO_VIE0001_01062	931277.C448_04639	2.68e-89	263	COG0184@1|root,arCOG04185@2157|Archaea,2XWKV@28890|Euryarchaeota,23V84@183963|Halobacteria	183963|Halobacteria	J	COG0184 Ribosomal protein S15P S13E	rps15	-	-	ko:K02956	ko03010,map03010	M00178,M00179	-	-	br01610,ko00000,ko00001,ko00002,ko03011	-	-	-	Ribosomal_S13_N,Ribosomal_S15
HCO_VIE0001_01063	1197130.BAFM01000018_gene2688	8.46e-209	585	arCOG00428@1|root,arCOG00428@2157|Archaea,2XT47@28890|Euryarchaeota,23U2A@183963|Halobacteria	183963|Halobacteria	L	transferase activity, transferring glycosyl groups	recJ2	-	-	-	-	-	-	-	-	-	-	-	-
HCO_VIE0001_01064	1197130.BAFM01000018_gene2687	2.16e-30	111	arCOG01354@1|root,arCOG01354@2157|Archaea,2XZU0@28890|Euryarchaeota,23XGD@183963|Halobacteria	183963|Halobacteria	-	-	-	-	-	-	-	-	-	-	-	-	-	-	-
HCO_VIE0001_01065	1227457.C451_12572	6.97e-127	363	COG1890@1|root,arCOG04186@2157|Archaea,2XSX9@28890|Euryarchaeota,23SNY@183963|Halobacteria	183963|Halobacteria	J	Belongs to the eukaryotic ribosomal protein eS1 family	rps3ae	-	-	ko:K02984	ko03010,map03010	M00177,M00179	-	-	br01610,ko00000,ko00001,ko00002,ko03011	-	-	-	Ribosomal_S3Ae
HCO_VIE0001_01066	1197130.BAFM01000018_gene2685	1.01e-77	233	COG3794@1|root,arCOG02917@2157|Archaea,2XYSF@28890|Euryarchaeota,23WWY@183963|Halobacteria	183963|Halobacteria	C	blue (type 1) copper	hcp2	-	-	-	-	-	-	-	-	-	-	-	Copper-bind
HCO_VIE0001_01067	1197130.BAFM01000018_gene2684	1.62e-130	374	COG1183@1|root,arCOG00671@2157|Archaea,2XT0G@28890|Euryarchaeota,23TMI@183963|Halobacteria	183963|Halobacteria	I	Belongs to the CDP-alcohol phosphatidyltransferase class-I family	pssA	-	2.7.8.8	ko:K17103	ko00260,ko00564,ko01100,ko01110,map00260,map00564,map01100,map01110	M00093	R01800	RC00002,RC00017,RC02795	ko00000,ko00001,ko00002,ko01000	-	-	-	CDP-OH_P_transf
HCO_VIE0001_01068	1197130.BAFM01000018_gene2683	1.7e-191	556	COG1413@1|root,arCOG04653@2157|Archaea,2XUXY@28890|Euryarchaeota,23SVC@183963|Halobacteria	183963|Halobacteria	C	COG1413 FOG HEAT repeat	-	-	-	-	-	-	-	-	-	-	-	-	HEAT_2,HEAT_PBS
HCO_VIE0001_01069	1197130.BAFM01000018_gene2682	0	941	COG1502@1|root,arCOG02039@2157|Archaea,2XTH3@28890|Euryarchaeota,23TAG@183963|Halobacteria	183963|Halobacteria	I	COG1502 Phosphatidylserine phosphatidylglycerophosphate cardiolipi n synthases and related enzymes	pld	-	-	-	-	-	-	-	-	-	-	-	PLDc_2
HCO_VIE0001_01070	1197130.BAFM01000032_gene3202	0	1162	COG1107@1|root,arCOG00429@2157|Archaea,2XTZ2@28890|Euryarchaeota,23SHR@183963|Halobacteria	183963|Halobacteria	L	COG1107 Archaea-specific RecJ-like exonuclease, contains DnaJ-type Zn finger domain	-	-	-	ko:K07463	-	-	-	-	ko00000	-	-	-	S1,tRNA_anti-codon
HCO_VIE0001_01071	1197130.BAFM01000032_gene3201	1.34e-108	313	COG1310@1|root,arCOG01139@2157|Archaea,2XWKU@28890|Euryarchaeota,23VBT@183963|Halobacteria	183963|Halobacteria	S	metal-dependent protease of the PAD1 JAB1 superfamily	-	-	-	-	-	-	-	-	-	-	-	-	Prok-JAB
HCO_VIE0001_01072	1197130.BAFM01000032_gene3200	9.63e-98	287	COG0615@1|root,arCOG01222@2157|Archaea,2XX70@28890|Euryarchaeota,23VJ5@183963|Halobacteria	183963|Halobacteria	F	Catalyzes the transfer of the AMP portion of ATP to flavin mononucleotide (FMN) to produce flavin adenine dinucleotide (FAD) coenzyme	ribL	-	2.7.7.2	ko:K14656	ko00740,ko01100,ko01110,map00740,map01100,map01110	-	R00161	RC00002	ko00000,ko00001,ko01000	-	-	-	CTP_transf_like
HCO_VIE0001_01073	1197130.BAFM01000032_gene3199	0	902	COG1651@1|root,COG2116@1|root,arCOG02868@2157|Archaea,arCOG03454@2157|Archaea,2XW8R@28890|Euryarchaeota,23U3Q@183963|Halobacteria	183963|Halobacteria	OP	DSBA-like thioredoxin domain	-	-	-	ko:K21990	-	-	-	-	ko00000	1.A.16.4	-	-	Form_Nir_trans,Thioredoxin_4
HCO_VIE0001_01074	1197130.BAFM01000032_gene3197	1.94e-250	690	COG0436@1|root,arCOG01130@2157|Archaea,2XSVT@28890|Euryarchaeota,23S7M@183963|Halobacteria	183963|Halobacteria	E	COG0436 Aspartate tyrosine aromatic aminotransferase	aspC3	-	2.6.1.1	ko:K00812	ko00220,ko00250,ko00270,ko00330,ko00350,ko00360,ko00400,ko00401,ko00950,ko00960,ko01100,ko01110,ko01130,ko01210,ko01230,map00220,map00250,map00270,map00330,map00350,map00360,map00400,map00401,map00950,map00960,map01100,map01110,map01130,map01210,map01230	-	R00355,R00694,R00734,R00896,R02433,R02619,R05052	RC00006	ko00000,ko00001,ko01000,ko01007	-	-	-	Aminotran_1_2
HCO_VIE0001_01075	1197130.BAFM01000032_gene3196	7.25e-78	233	COG0054@1|root,arCOG01323@2157|Archaea,2XXXC@28890|Euryarchaeota,23WBH@183963|Halobacteria	183963|Halobacteria	H	Catalyzes the formation of 6,7-dimethyl-8- ribityllumazine by condensation of 5-amino-6-(D- ribitylamino)uracil with 3,4-dihydroxy-2-butanone 4-phosphate. This is the penultimate step in the biosynthesis of riboflavin	ribH	-	2.5.1.78	ko:K00794	ko00740,ko01100,ko01110,map00740,map01100,map01110	M00125	R04457	RC00960	ko00000,ko00001,ko00002,ko01000	-	-	-	DMRL_synthase
HCO_VIE0001_01076	1197130.BAFM01000032_gene3195	0	941	COG4745@1|root,arCOG00562@2157|Archaea,2XUNV@28890|Euryarchaeota,23SCJ@183963|Halobacteria	183963|Halobacteria	O	membrane-bound mannosyltransferase	-	-	-	-	-	-	-	-	-	-	-	-	PMT_2
HCO_VIE0001_01077	1197130.BAFM01000032_gene3194	2.73e-263	723	COG0026@1|root,arCOG01597@2157|Archaea,2XSY3@28890|Euryarchaeota,23T9Q@183963|Halobacteria	183963|Halobacteria	F	Catalyzes the ATP-dependent conversion of 5- aminoimidazole ribonucleotide (AIR) and HCO(3)(-) to N5- carboxyaminoimidazole ribonucleotide (N5-CAIR)	purK	-	6.3.4.18	ko:K01589	ko00230,ko01100,ko01110,ko01130,map00230,map01100,map01110,map01130	M00048	R07404	RC01927	ko00000,ko00001,ko00002,ko01000	-	-	-	2-Hacid_dh_C,ATP-grasp
HCO_VIE0001_01078	1197130.BAFM01000032_gene3193	1.92e-134	383	COG0041@1|root,arCOG02464@2157|Archaea,2XU0P@28890|Euryarchaeota,23SIA@183963|Halobacteria	183963|Halobacteria	F	Catalyzes the conversion of N5-carboxyaminoimidazole ribonucleotide (N5-CAIR) to 4-carboxy-5-aminoimidazole ribonucleotide (CAIR)	purE	-	5.4.99.18	ko:K01588	ko00230,ko01100,ko01110,ko01130,map00230,map01100,map01110,map01130	M00048	R07405	RC01947	ko00000,ko00001,ko00002,ko01000	-	-	-	AIRC
HCO_VIE0001_01079	1197130.BAFM01000032_gene3192	4.4e-79	236	COG0838@1|root,arCOG01557@2157|Archaea,2XX2K@28890|Euryarchaeota,23VIT@183963|Halobacteria	183963|Halobacteria	C	NADH ubiquinone oxidoreductase subunit 3 (Chain a)	nuoA	-	1.6.5.3	ko:K00330	ko00190,ko01100,map00190,map01100	M00144	R11945	RC00061	ko00000,ko00001,ko00002,ko01000	3.D.1	-	-	Oxidored_q4
HCO_VIE0001_01080	1197130.BAFM01000032_gene3191	2.59e-164	459	COG0377@1|root,arCOG01554@2157|Archaea,2XTP1@28890|Euryarchaeota,23U14@183963|Halobacteria	183963|Halobacteria	C	Belongs to the complex I 20 kDa subunit family	nuoB	-	1.6.5.3	ko:K00331	ko00190,ko01100,map00190,map01100	M00144	R11945	RC00061	ko00000,ko00001,ko00002,ko01000	3.D.1	-	-	Oxidored_q6
HCO_VIE0001_01081	1197130.BAFM01000032_gene3190	0	1087	COG0649@1|root,arCOG01548@2157|Archaea,2XTWF@28890|Euryarchaeota,23SFK@183963|Halobacteria	183963|Halobacteria	C	COG0852 NADH ubiquinone oxidoreductase 27 kD subunit	nuoCD	-	1.6.5.3	ko:K13378	ko00190,ko01100,map00190,map01100	M00144	R11945	RC00061	ko00000,ko00001,ko00002,ko01000	3.D.1	-	-	Complex1_30kDa,Complex1_49kDa
HCO_VIE0001_01082	1197130.BAFM01000032_gene3189	5.93e-240	665	COG1005@1|root,arCOG01546@2157|Archaea,2XT7N@28890|Euryarchaeota,23SN2@183963|Halobacteria	183963|Halobacteria	C	NADH ubiquinone oxidoreductase subunit 1 (Chain H)	nuoH	-	1.6.5.3	ko:K00337	ko00190,ko01100,map00190,map01100	M00144	R11945	RC00061	ko00000,ko00001,ko00002,ko01000	3.D.1	-	-	NADHdh
HCO_VIE0001_01083	1197130.BAFM01000032_gene3188	9.44e-99	287	COG1143@1|root,arCOG01543@2157|Archaea,2XTIJ@28890|Euryarchaeota,23TRK@183963|Halobacteria	183963|Halobacteria	C	COG1143 Formate hydrogenlyase subunit 6 NADH ubiquinone oxidoreductase 23 kD subunit (chain I)	nuoI	-	1.6.5.3	ko:K00338	ko00190,ko01100,map00190,map01100	M00144	R11945	RC00061	ko00000,ko00001,ko00002,ko01000	3.D.1	-	-	Fer4,Fer4_7
HCO_VIE0001_01084	1197130.BAFM01000032_gene3187	1.07e-267	744	COG3439@1|root,arCOG08948@1|root,arCOG02761@2157|Archaea,arCOG08948@2157|Archaea,2XVN3@28890|Euryarchaeota,23URV@183963|Halobacteria	183963|Halobacteria	S	Ferritin-like domain	-	-	-	-	-	-	-	-	-	-	-	-	Ferritin_2,LTD
HCO_VIE0001_01085	1197130.BAFM01000032_gene3186	1.49e-45	148	COG0839@1|root,arCOG04654@2157|Archaea,2XYRM@28890|Euryarchaeota,23WUS@183963|Halobacteria	183963|Halobacteria	C	NADH ubiquinone oxidoreductase subunit 6 (chain J)	nuoJ1	-	1.6.5.3	ko:K00339	ko00190,ko01100,map00190,map01100	M00144	R11945	RC00061	ko00000,ko00001,ko00002,ko01000	3.D.1	-	-	Oxidored_q3
HCO_VIE0001_01086	1197130.BAFM01000032_gene3185	6.05e-58	182	arCOG07914@1|root,arCOG07914@2157|Archaea,2XZY8@28890|Euryarchaeota,23XQW@183963|Halobacteria	183963|Halobacteria	-	-	nuoJ2	-	1.6.5.3	ko:K00339	ko00190,ko01100,map00190,map01100	M00144	R11945	RC00061	ko00000,ko00001,ko00002,ko01000	3.D.1	-	-	-
HCO_VIE0001_01087	1197130.BAFM01000032_gene3184	3.72e-55	173	COG0713@1|root,arCOG03073@2157|Archaea,2XXW4@28890|Euryarchaeota,23W1K@183963|Halobacteria	183963|Halobacteria	C	NADH ubiquinone oxidoreductase subunit 11 or 4L (Chain K)	nuoK	-	1.6.5.3	ko:K00340	ko00190,ko01100,map00190,map01100	M00144	R11945	RC00061	ko00000,ko00001,ko00002,ko01000	3.D.1	-	-	Oxidored_q2
HCO_VIE0001_01088	1197130.BAFM01000032_gene3183	0	1252	COG1009@1|root,arCOG01539@2157|Archaea,2XT4R@28890|Euryarchaeota,23S49@183963|Halobacteria	183963|Halobacteria	C	COG1009 NADH ubiquinone oxidoreductase subunit 5 (chain L) Multisubunit Na H antiporter, MnhA subunit	nuoL	-	1.6.5.3	ko:K00341	ko00190,ko01100,map00190,map01100	M00144	R11945	RC00061	ko00000,ko00001,ko00002,ko01000	3.D.1	-	-	Proton_antipo_M,Proton_antipo_N
HCO_VIE0001_01089	931277.C448_11111	0	878	COG1008@1|root,arCOG01538@2157|Archaea,2XTP0@28890|Euryarchaeota,23SEC@183963|Halobacteria	183963|Halobacteria	C	COG1008 NADH ubiquinone oxidoreductase subunit 4 (chain M)	nuoM	-	1.6.5.3	ko:K00342	ko00190,ko01100,map00190,map01100	M00144	R11945	RC00061	ko00000,ko00001,ko00002,ko01000	3.D.1	-	-	Oxidored_q5_N,Proton_antipo_M
HCO_VIE0001_01090	1197130.BAFM01000019_gene2791	5.24e-304	835	COG1007@1|root,arCOG01540@2157|Archaea,2XSY7@28890|Euryarchaeota,23SCD@183963|Halobacteria	183963|Halobacteria	C	COG1007 NADH ubiquinone oxidoreductase subunit 2 (chain N)	nuoN	-	1.6.5.3	ko:K00343	ko00190,ko01100,map00190,map01100	M00144	R11945	RC00061	ko00000,ko00001,ko00002,ko01000	3.D.1	-	-	Proton_antipo_M
HCO_VIE0001_01091	1197130.BAFM01000015_gene2453	1.46e-282	774	COG0334@1|root,arCOG01352@2157|Archaea,2XU0F@28890|Euryarchaeota,23TBD@183963|Halobacteria	183963|Halobacteria	E	Belongs to the Glu Leu Phe Val dehydrogenases family	gdhA2	-	1.4.1.3,1.4.1.4	ko:K00261,ko:K00262	ko00220,ko00250,ko00471,ko00910,ko01100,ko01200,ko04217,ko04964,map00220,map00250,map00471,map00910,map01100,map01200,map04217,map04964	M00740	R00243,R00248	RC00006,RC02799	ko00000,ko00001,ko00002,ko01000,ko04147	-	-	-	ELFV_dehydrog,ELFV_dehydrog_N
HCO_VIE0001_01092	1197130.BAFM01000015_gene2452	2.85e-168	474	COG2301@1|root,arCOG00760@2157|Archaea,2XUK3@28890|Euryarchaeota,23S1V@183963|Halobacteria	183963|Halobacteria	G	COG2301 Citrate lyase beta subunit	citE	-	4.1.3.34	ko:K01644	ko02020,map02020	-	R00362	RC00067,RC01118	ko00000,ko00001,ko01000	-	-	-	HpcH_HpaI
HCO_VIE0001_01093	1197130.BAFM01000015_gene2451	6.96e-100	290	COG2030@1|root,arCOG00774@2157|Archaea,2XWJ7@28890|Euryarchaeota,23V9S@183963|Halobacteria	183963|Halobacteria	I	COG2030 Acyl dehydratase	maoC1	-	-	-	-	-	-	-	-	-	-	-	MaoC_dehydratas
HCO_VIE0001_01094	1132509.C447_05892	1.7e-27	124	COG0614@1|root,arCOG03611@2157|Archaea,2Y7WQ@28890|Euryarchaeota,240YN@183963|Halobacteria	183963|Halobacteria	O	Cell surface protein	-	-	-	-	-	-	-	-	-	-	-	-	DUF839
HCO_VIE0001_01097	1197130.BAFM01000015_gene2448	1.16e-162	457	COG3359@1|root,arCOG03130@2157|Archaea,2XUES@28890|Euryarchaeota,23SXR@183963|Halobacteria	183963|Halobacteria	L	exonuclease	-	-	-	ko:K07502	-	-	-	-	ko00000	-	-	-	RNase_H_2
HCO_VIE0001_01098	1197130.BAFM01000015_gene2447	0	1115	COG4799@1|root,arCOG02705@2157|Archaea,2XUNE@28890|Euryarchaeota,23U1N@183963|Halobacteria	183963|Halobacteria	I	Acetyl-CoA carboxylase, carboxyltransferase component (subunits alpha and beta)	pccB1	-	-	-	-	-	-	-	-	-	-	-	Carboxyl_trans
HCO_VIE0001_01099	1197130.BAFM01000015_gene2446	2.31e-227	633	COG2834@1|root,arCOG02470@2157|Archaea,2XX5G@28890|Euryarchaeota,23VM9@183963|Halobacteria	183963|Halobacteria	M	COG2834 Outer membrane lipoprotein-sorting protein	-	-	-	-	-	-	-	-	-	-	-	-	-
HCO_VIE0001_01100	1197130.BAFM01000015_gene2445	1.16e-152	435	COG1136@1|root,arCOG00922@2157|Archaea,2XUH3@28890|Euryarchaeota,23T7A@183963|Halobacteria	183963|Halobacteria	E	ABC-type antimicrobial peptide transport system, ATPase component	-	-	-	ko:K02003	-	M00258	-	-	ko00000,ko00002,ko02000	3.A.1	-	-	ABC_tran
HCO_VIE0001_01101	1197130.BAFM01000015_gene2444	8.6e-261	719	COG0577@1|root,arCOG02312@2157|Archaea,2XUEE@28890|Euryarchaeota,23T52@183963|Halobacteria	183963|Halobacteria	V	ABC-type antimicrobial peptide transport system, permease component	abcP-2	-	-	ko:K02004	-	M00258	-	-	ko00000,ko00002,ko02000	3.A.1	-	-	FtsX,MacB_PCD
HCO_VIE0001_01102	797299.HALLA_05700	5.5e-08	57.8	arCOG07807@1|root,arCOG07807@2157|Archaea,2Y03M@28890|Euryarchaeota,23XXA@183963|Halobacteria	183963|Halobacteria	-	-	-	-	-	-	-	-	-	-	-	-	-	-	-
HCO_VIE0001_01104	1197130.BAFM01000015_gene2441	1.32e-181	509	COG0158@1|root,arCOG04603@2157|Archaea,2XST8@28890|Euryarchaeota,23RY8@183963|Halobacteria	183963|Halobacteria	G	D-fructose-1,6-bisphosphate 1-phosphohydrolase class 1	fbp	-	3.1.3.11	ko:K03841	ko00010,ko00030,ko00051,ko00680,ko00710,ko01100,ko01110,ko01120,ko01130,ko01200,ko04152,ko04910,map00010,map00030,map00051,map00680,map00710,map01100,map01110,map01120,map01130,map01200,map04152,map04910	M00003,M00165,M00167,M00344	R00762,R04780	RC00017	ko00000,ko00001,ko00002,ko01000,ko04147	-	-	-	FBPase
HCO_VIE0001_01105	1197130.BAFM01000015_gene2440	2.91e-184	513	COG1830@1|root,arCOG04044@2157|Archaea,2XSY2@28890|Euryarchaeota,23S21@183963|Halobacteria	183963|Halobacteria	E	COG1830 DhnA-type fructose-1,6-bisphosphate aldolase and related enzymes	fba1	-	4.1.2.13	ko:K11645	ko00010,ko00030,ko00051,ko00680,ko00710,ko01100,ko01110,ko01120,ko01130,ko01200,ko01230,map00010,map00030,map00051,map00680,map00710,map01100,map01110,map01120,map01130,map01200,map01230	M00001,M00003	R01068,R01070,R01829,R02568	RC00438,RC00439,RC00603,RC00604	ko00000,ko00001,ko00002,ko01000	-	-	-	DeoC
HCO_VIE0001_01106	1197130.BAFM01000015_gene2439	3.16e-144	407	COG3413@1|root,arCOG02272@2157|Archaea,2Y7SM@28890|Euryarchaeota,240WK@183963|Halobacteria	183963|Halobacteria	K	HTH DNA binding domain	-	-	-	-	-	-	-	-	-	-	-	-	BAT,HTH_10
HCO_VIE0001_01107	1197130.BAFM01000015_gene2438	1.5e-227	626	COG3396@1|root,arCOG04786@2157|Archaea,2XU4A@28890|Euryarchaeota,23SMU@183963|Halobacteria	183963|Halobacteria	Q	Phenylacetate-CoA oxygenase subunit PaaA	paaA	-	1.14.13.149	ko:K02609	ko00360,ko01120,map00360,map01120	-	R09838	RC02690	ko00000,ko00001,ko01000	-	-	-	PaaA_PaaC
HCO_VIE0001_01108	1197130.BAFM01000015_gene2437	1.87e-68	207	arCOG10158@1|root,arCOG10158@2157|Archaea,2XXZ7@28890|Euryarchaeota,23W7F@183963|Halobacteria	183963|Halobacteria	S	enzyme of phenylacetate metabolism	paaB	-	-	ko:K02610	ko00360,ko01120,map00360,map01120	-	R09838	RC02690	ko00000,ko00001	-	-	-	PaaB
HCO_VIE0001_01109	1197130.BAFM01000015_gene2436	1.82e-193	538	COG3396@1|root,arCOG04786@2157|Archaea,2XUT6@28890|Euryarchaeota,23T4K@183963|Halobacteria	183963|Halobacteria	Q	Phenylacetate-CoA oxygenase	paaC	-	1.14.13.149	ko:K02611	ko00360,ko01120,map00360,map01120	-	R09838	RC02690	ko00000,ko00001,ko01000	-	-	-	PaaA_PaaC
HCO_VIE0001_01110	1197130.BAFM01000015_gene2435	7.87e-84	248	COG2151@1|root,arCOG01845@2157|Archaea,2Y0P6@28890|Euryarchaeota,23W2A@183963|Halobacteria	183963|Halobacteria	S	metal-sulfur cluster biosynthetic enzyme	-	-	-	-	-	-	-	-	-	-	-	-	FeS_assembly_P
HCO_VIE0001_01111	1197130.BAFM01000015_gene2434	5.18e-38	126	arCOG10130@1|root,arCOG10130@2157|Archaea,2Y0B6@28890|Euryarchaeota,23XJH@183963|Halobacteria	183963|Halobacteria	S	metal-sulfur cluster biosynthetic enzyme	-	-	-	-	-	-	-	-	-	-	-	-	-
HCO_VIE0001_01113	1197130.BAFM01000021_gene2831	1.82e-225	623	COG0022@1|root,arCOG01052@2157|Archaea,2XT3K@28890|Euryarchaeota,23TGB@183963|Halobacteria	183963|Halobacteria	C	COG0022 Pyruvate 2-oxoglutarate dehydrogenase complex, dehydrogenase (E1) component, eukaryotic type, beta subunit	pdhB2	-	1.2.4.1	ko:K00162	ko00010,ko00020,ko00620,ko01100,ko01110,ko01120,ko01130,ko01200,ko04066,ko04922,ko05230,map00010,map00020,map00620,map01100,map01110,map01120,map01130,map01200,map04066,map04922,map05230	M00307	R00014,R00209,R01699,R03270	RC00004,RC00027,RC00627,RC02742,RC02744,RC02882	br01601,ko00000,ko00001,ko00002,ko01000	-	-	-	Transket_pyr,Transketolase_C
HCO_VIE0001_01114	1197130.BAFM01000021_gene2832	8.52e-250	688	COG1071@1|root,arCOG01054@2157|Archaea,2XW84@28890|Euryarchaeota,23UUG@183963|Halobacteria	183963|Halobacteria	C	COG1071 Pyruvate 2-oxoglutarate dehydrogenase complex, dehydrogenase (E1) component, eukaryotic type, alpha subunit	-	-	1.2.4.1	ko:K00161	ko00010,ko00020,ko00620,ko01100,ko01110,ko01120,ko01130,ko01200,ko04066,ko04922,ko05230,map00010,map00020,map00620,map01100,map01110,map01120,map01130,map01200,map04066,map04922,map05230	M00307	R00014,R00209,R01699,R03270	RC00004,RC00027,RC00627,RC02742,RC02744,RC02882	br01601,ko00000,ko00001,ko00002,ko01000	-	-	-	E1_dh
HCO_VIE0001_01115	1227499.C493_00155	2.5e-89	274	COG1234@1|root,arCOG00501@2157|Archaea,2XYHA@28890|Euryarchaeota,23W7C@183963|Halobacteria	183963|Halobacteria	J	Beta-lactamase superfamily domain	-	-	-	-	-	-	-	-	-	-	-	-	Lactamase_B_2
HCO_VIE0001_01116	1197130.BAFM01000021_gene2833	2.82e-298	817	COG1914@1|root,arCOG04531@2157|Archaea,2XV7B@28890|Euryarchaeota,23UUS@183963|Halobacteria	183963|Halobacteria	P	COG1914 Mn2 and Fe2 transporters of the NRAMP family	-	-	-	-	-	-	-	-	-	-	-	-	Nramp
HCO_VIE0001_01117	1197130.BAFM01000021_gene2834	0	1059	COG0028@1|root,arCOG01998@2157|Archaea,2XUZI@28890|Euryarchaeota,23S8J@183963|Halobacteria	183963|Halobacteria	E	COG0028 Thiamine pyrophosphate-requiring enzymes acetolactate synthase, pyruvate dehydrogenase (cytochrome), glyoxylate carboligase, phosphonopyruvate decarboxylase	ilvB3	-	2.2.1.6	ko:K01652	ko00290,ko00650,ko00660,ko00770,ko01100,ko01110,ko01130,ko01210,ko01230,map00290,map00650,map00660,map00770,map01100,map01110,map01130,map01210,map01230	M00019,M00570	R00006,R00014,R00226,R03050,R04672,R04673,R08648	RC00027,RC00106,RC01192,RC02744,RC02893	ko00000,ko00001,ko00002,ko01000	-	-	-	TPP_enzyme_C,TPP_enzyme_M,TPP_enzyme_N
HCO_VIE0001_01118	1197130.BAFM01000021_gene2835	1.27e-224	620	COG0451@1|root,arCOG04468@2157|Archaea,2XT9R@28890|Euryarchaeota,23RWQ@183963|Halobacteria	183963|Halobacteria	M	COG0451 Nucleoside-diphosphate-sugar epimerases	-	-	-	-	-	-	-	-	-	-	-	-	Epimerase
HCO_VIE0001_01119	1197130.BAFM01000021_gene2836	9.51e-135	382	COG3481@1|root,arCOG01861@2157|Archaea,2XU10@28890|Euryarchaeota,23U1I@183963|Halobacteria	183963|Halobacteria	H	HD-superfamily hydrolase	-	-	-	-	-	-	-	-	-	-	-	-	HD
HCO_VIE0001_01120	1197130.BAFM01000021_gene2837	2.23e-178	496	arCOG10157@1|root,arCOG10157@2157|Archaea,2XUTC@28890|Euryarchaeota,23TIZ@183963|Halobacteria	183963|Halobacteria	S	Ethyl tert-butyl ether degradation EthD	-	-	-	-	-	-	-	-	-	-	-	-	EthD,MmlI
HCO_VIE0001_01121	1197130.BAFM01000021_gene2838	6.3e-311	846	COG0006@1|root,arCOG01000@2157|Archaea,2XVY0@28890|Euryarchaeota,23U8B@183963|Halobacteria	183963|Halobacteria	E	COG0006 Xaa-Pro aminopeptidase	pepB5	-	-	-	-	-	-	-	-	-	-	-	Creatinase_N,Peptidase_M24
HCO_VIE0001_01122	1197130.BAFM01000021_gene2839	1.52e-237	653	COG2141@1|root,arCOG02410@2157|Archaea,2XT6F@28890|Euryarchaeota,23TX5@183963|Halobacteria	183963|Halobacteria	C	COG2141 Coenzyme F420-dependent N5,N10-methylene tetrahydromethanopterin reductase and related flavin-dependent oxidoreductases	-	-	-	-	-	-	-	-	-	-	-	-	Bac_luciferase
HCO_VIE0001_01123	1197130.BAFM01000021_gene2840	8.89e-159	447	COG1414@1|root,arCOG02798@2157|Archaea,2XU1D@28890|Euryarchaeota,23UCW@183963|Halobacteria	183963|Halobacteria	K	Transcriptional regulator	-	-	-	-	-	-	-	-	-	-	-	-	HTH_IclR,IclR
HCO_VIE0001_01124	1293047.CBMA010000011_gene494	1.45e-232	652	COG0733@1|root,arCOG04466@2157|Archaea,2XUDC@28890|Euryarchaeota,23T6P@183963|Halobacteria	183963|Halobacteria	S	COG0733 Na -dependent transporters of the SNF family	-	-	-	ko:K03308	-	-	-	-	ko00000	2.A.22.4,2.A.22.5	-	-	SNF
HCO_VIE0001_01125	797209.ZOD2009_03692	1.08e-58	187	COG0346@1|root,arCOG02706@2157|Archaea,2XWWF@28890|Euryarchaeota,23VFH@183963|Halobacteria	183963|Halobacteria	E	COG0346 Lactoylglutathione lyase and related lyases	-	-	5.1.99.1	ko:K05606	ko00280,ko00630,ko00640,ko00720,ko01100,ko01120,ko01200,map00280,map00630,map00640,map00720,map01100,map01120,map01200	M00373,M00375,M00376,M00741	R02765,R09979	RC00780,RC02739	ko00000,ko00001,ko00002,ko01000	-	-	-	Glyoxalase_4
HCO_VIE0001_01126	1230457.C476_07978	3.33e-118	344	COG0410@1|root,arCOG00924@2157|Archaea,2XWQI@28890|Euryarchaeota,241C6@183963|Halobacteria	183963|Halobacteria	E	COG0410 ABC-type branched-chain amino acid transport systems, ATPase component	-	-	-	ko:K01996	ko02010,ko02024,map02010,map02024	M00237	-	-	ko00000,ko00001,ko00002,ko02000	3.A.1.4	-	-	ABC_tran
HCO_VIE0001_01127	272569.rrnB0225	5.79e-131	377	COG0411@1|root,arCOG00926@2157|Archaea,2XUIF@28890|Euryarchaeota,23TTC@183963|Halobacteria	183963|Halobacteria	E	COG0411 ABC-type branched-chain amino acid transport systems, ATPase component	-	-	-	ko:K01995	ko02010,ko02024,map02010,map02024	M00237	-	-	ko00000,ko00001,ko00002,ko02000	3.A.1.4	-	-	ABC_tran,BCA_ABC_TP_C
HCO_VIE0001_01128	1230457.C476_07988	0	930	COG0559@1|root,COG4177@1|root,arCOG01270@2157|Archaea,arCOG01274@2157|Archaea,2XUY9@28890|Euryarchaeota,23THZ@183963|Halobacteria	183963|Halobacteria	E	COG0559 Branched-chain amino acid ABC-type transport system, permease components	-	-	-	ko:K01997,ko:K01998	ko02010,ko02024,map02010,map02024	M00237	-	-	ko00000,ko00001,ko00002,ko02000	3.A.1.4	-	-	BPD_transp_2
HCO_VIE0001_01129	634497.HAH_4347	1.32e-192	549	arCOG01023@1|root,arCOG01023@2157|Archaea,2XV9P@28890|Euryarchaeota,23S71@183963|Halobacteria	183963|Halobacteria	E	COG0683 ABC-type branched-chain amino acid transport systems, periplasmic component	-	-	-	ko:K01999	ko02010,ko02024,map02010,map02024	M00237	-	-	ko00000,ko00001,ko00002,ko02000	3.A.1.4	-	-	Peripla_BP_6
HCO_VIE0001_01130	1197130.BAFM01000021_gene2844	1.21e-79	239	COG2050@1|root,arCOG00777@2157|Archaea,2XX42@28890|Euryarchaeota,23VNG@183963|Halobacteria	183963|Halobacteria	Q	protein, possibly involved in aromatic compounds catabolism	-	-	-	-	-	-	-	-	-	-	-	-	4HBT
HCO_VIE0001_01131	1197130.BAFM01000021_gene2845	2.63e-230	642	COG1184@1|root,arCOG01127@2157|Archaea,2XUMH@28890|Euryarchaeota,23SF4@183963|Halobacteria	183963|Halobacteria	J	Belongs to the eIF-2B alpha beta delta subunits family	tif2Ba	-	-	-	-	-	-	-	-	-	-	-	IF-2B,NUDIX
HCO_VIE0001_01132	1197130.BAFM01000021_gene2846	4.12e-92	271	COG0622@1|root,arCOG01141@2157|Archaea,2XXVQ@28890|Euryarchaeota,23W22@183963|Halobacteria	183963|Halobacteria	S	Phosphoesterase	-	-	-	ko:K07095	-	-	-	-	ko00000	-	-	-	Metallophos_2
HCO_VIE0001_01133	1197130.BAFM01000021_gene2856	3.62e-167	468	COG1478@1|root,arCOG02714@2157|Archaea,2XTHI@28890|Euryarchaeota,23TG4@183963|Halobacteria	183963|Halobacteria	H	Catalyzes the GTP-dependent successive addition of two or more gamma-linked L-glutamates to the L-lactyl phosphodiester of 7,8-didemethyl-8-hydroxy-5-deazariboflavin (F420-0) to form coenzyme F420-0-glutamyl-glutamate (F420-2) or polyglutamated F420 derivatives	cofE	-	6.3.2.31,6.3.2.34	ko:K12234	ko00680,ko01120,map00680,map01120	M00378	R09399,R09400	RC00064,RC00090,RC00141	ko00000,ko00001,ko00002,ko01000	-	-	-	F420_ligase
HCO_VIE0001_01134	1197130.BAFM01000021_gene2857	3e-208	578	COG2141@1|root,arCOG02410@2157|Archaea,2XTN9@28890|Euryarchaeota,23T1C@183963|Halobacteria	183963|Halobacteria	C	Catalyzes the oxidation of methyl-H(4)MPT to methylene- H(4)MPT	mer	-	1.5.98.2	ko:K00320	ko00680,ko01100,ko01120,ko01200,map00680,map01100,map01120,map01200	M00567	R04464	RC01607	ko00000,ko00001,ko00002,ko01000	-	-	-	Bac_luciferase
HCO_VIE0001_01135	1197130.BAFM01000021_gene2858	3.06e-26	98.2	arCOG09322@1|root,arCOG09322@2157|Archaea,2Y1XV@28890|Euryarchaeota,23YC3@183963|Halobacteria	183963|Halobacteria	-	-	-	-	-	-	-	-	-	-	-	-	-	-	-
HCO_VIE0001_01136	348780.NP_1058A	6.85e-09	54.3	arCOG06320@1|root,arCOG06320@2157|Archaea	2157|Archaea	-	-	-	-	-	-	-	-	-	-	-	-	-	-	-
HCO_VIE0001_01137	1197130.BAFM01000021_gene2860	3.38e-84	249	COG2030@1|root,arCOG00774@2157|Archaea,2XZAR@28890|Euryarchaeota,23W38@183963|Halobacteria	183963|Halobacteria	I	COG2030 Acyl dehydratase	phaJ1	-	-	-	-	-	-	-	-	-	-	-	MaoC_dehydratas
HCO_VIE0001_01138	1121945.ATXS01000007_gene490	1.96e-41	141	arCOG08181@1|root,arCOG08181@2157|Archaea,2XZT7@28890|Euryarchaeota,23XJS@183963|Halobacteria	183963|Halobacteria	-	-	-	-	-	-	-	-	-	-	-	-	-	-	-
HCO_VIE0001_01139	1197130.BAFM01000009_gene1681	8.36e-32	112	COG1476@1|root,arCOG01864@2157|Archaea,2XZS8@28890|Euryarchaeota,23XJP@183963|Halobacteria	183963|Halobacteria	K	Transcriptional regulators	-	-	-	ko:K07729	-	-	-	-	ko00000,ko03000	-	-	-	HTH_3
HCO_VIE0001_01140	756883.Halar_0165	5.44e-126	366	COG1131@1|root,arCOG00194@2157|Archaea	2157|Archaea	V	ABC-type multidrug transport system ATPase component	-	-	-	ko:K01990	-	M00254	-	-	ko00000,ko00002,ko02000	3.A.1	-	-	ABC_tran
HCO_VIE0001_01141	756883.Halar_0166	5.27e-145	438	arCOG06311@1|root,arCOG06311@2157|Archaea	2157|Archaea	-	-	-	-	-	-	-	-	-	-	-	-	-	-	-
HCO_VIE0001_01142	1197130.BAFM01000005_gene1099	1.75e-60	204	arCOG04573@1|root,arCOG04573@2157|Archaea,2XTRC@28890|Euryarchaeota,23UN6@183963|Halobacteria	183963|Halobacteria	D	Required for chromosome condensation and partitioning	-	-	-	-	-	-	-	-	-	-	-	-	-
HCO_VIE0001_01143	1197130.BAFM01000005_gene1098	3.42e-154	443	COG2333@1|root,arCOG08948@1|root,arCOG03009@2157|Archaea,arCOG08948@2157|Archaea,2XVN3@28890|Euryarchaeota,23URV@183963|Halobacteria	183963|Halobacteria	S	Ferritin-like domain	-	-	-	-	-	-	-	-	-	-	-	-	Ferritin_2,LTD
HCO_VIE0001_01144	416348.Hlac_2119	0.000358	50.1	arCOG05978@1|root,arCOG05978@2157|Archaea,2XV74@28890|Euryarchaeota,23UI4@183963|Halobacteria	183963|Halobacteria	S	Fibronectin type III domain protein	-	-	-	-	-	-	-	-	-	-	-	-	DUF1349
HCO_VIE0001_01145	1197130.BAFM01000005_gene1096	1.64e-266	733	COG0438@1|root,arCOG01410@2157|Archaea,2XV5R@28890|Euryarchaeota,23USK@183963|Halobacteria	183963|Halobacteria	M	COG0438 Glycosyltransferase	-	-	-	-	-	-	-	-	-	-	-	-	Glyco_trans_1_4,Glyco_trans_4_4,Glyco_transf_4,Glycos_transf_1
HCO_VIE0001_01146	1197130.BAFM01000005_gene1095	2.22e-206	572	COG0463@1|root,arCOG01385@2157|Archaea,2Y7PB@28890|Euryarchaeota,23UIK@183963|Halobacteria	183963|Halobacteria	M	COG0463 Glycosyltransferases involved in cell wall biogenesis	-	-	-	-	-	-	-	-	-	-	-	-	Glycos_transf_2
HCO_VIE0001_01147	1197130.BAFM01000005_gene1094	2.57e-187	524	COG0463@1|root,arCOG01381@2157|Archaea,2XXQA@28890|Euryarchaeota,23W0S@183963|Halobacteria	183963|Halobacteria	M	COG0463 Glycosyltransferases involved in cell wall biogenesis	-	-	-	-	-	-	-	-	-	-	-	-	Glycos_transf_2
HCO_VIE0001_01148	1197130.BAFM01000005_gene1093	0	1037	COG0500@1|root,arCOG04347@2157|Archaea,2XV08@28890|Euryarchaeota,23UFW@183963|Halobacteria	183963|Halobacteria	Q	methyltransferase family	-	-	-	-	-	-	-	-	-	-	-	-	Methyltransf_11
HCO_VIE0001_01149	1197130.BAFM01000005_gene1092	5.68e-195	554	COG0438@1|root,arCOG01410@2157|Archaea,2XV5R@28890|Euryarchaeota,23USK@183963|Halobacteria	183963|Halobacteria	M	COG0438 Glycosyltransferase	-	-	-	-	-	-	-	-	-	-	-	-	Glyco_trans_1_4,Glyco_trans_4_4,Glyco_transf_4
HCO_VIE0001_01150	1197130.BAFM01000005_gene1091	8.21e-217	603	COG0438@1|root,arCOG01403@2157|Archaea,2XVZZ@28890|Euryarchaeota,23SQ3@183963|Halobacteria	183963|Halobacteria	M	COG0438 Glycosyltransferase	-	-	-	-	-	-	-	-	-	-	-	-	Glyco_trans_1_4,Glyco_trans_4_4,Glyco_transf_4,Glycos_transf_1
HCO_VIE0001_01151	1197130.BAFM01000005_gene1090	1.99e-304	839	COG3379@1|root,arCOG01377@2157|Archaea,2XUWW@28890|Euryarchaeota,23RZ5@183963|Halobacteria	183963|Halobacteria	S	type I phosphodiesterase nucleotide pyrophosphatase	-	-	-	-	-	-	-	-	-	-	-	-	Phosphodiest
HCO_VIE0001_01152	1197130.BAFM01000005_gene1089	0	1011	arCOG03185@1|root,arCOG03185@2157|Archaea,2XTK9@28890|Euryarchaeota,23STR@183963|Halobacteria	183963|Halobacteria	-	-	-	-	-	-	-	-	-	-	-	-	-	-	-
HCO_VIE0001_01153	1197130.BAFM01000005_gene1088	1.25e-302	829	COG3119@1|root,arCOG02785@2157|Archaea,2XU9F@28890|Euryarchaeota,23TNF@183963|Halobacteria	183963|Halobacteria	P	COG3119 Arylsulfatase A and related enzymes	-	-	-	-	-	-	-	-	-	-	-	-	Sulfatase
HCO_VIE0001_01154	1293047.CBMA010000030_gene2132	6.5e-74	228	28HXY@1|root,2N5YD@2157|Archaea,2XXXQ@28890|Euryarchaeota,23WJA@183963|Halobacteria	183963|Halobacteria	-	-	-	-	-	-	-	-	-	-	-	-	-	-	-
HCO_VIE0001_01155	1197130.BAFM01000005_gene1087	3.32e-263	723	COG3387@1|root,arCOG03285@2157|Archaea,2Y80M@28890|Euryarchaeota,23V4C@183963|Halobacteria	183963|Halobacteria	G	COG3387 Glucoamylase and related glycosyl hydrolases	-	-	-	-	-	-	-	-	-	-	-	-	-
HCO_VIE0001_01156	1197130.BAFM01000005_gene1086	6.46e-245	674	COG1817@1|root,arCOG01395@2157|Archaea,2Y658@28890|Euryarchaeota,23T1X@183963|Halobacteria	183963|Halobacteria	S	protein conserved in archaea	-	-	-	ko:K09726	-	-	-	-	ko00000	-	-	-	DUF354
HCO_VIE0001_01157	1197130.BAFM01000005_gene1085	1.18e-255	707	COG0677@1|root,arCOG00252@2157|Archaea,2XUJT@28890|Euryarchaeota,23U0F@183963|Halobacteria	183963|Halobacteria	M	Belongs to the UDP-glucose GDP-mannose dehydrogenase family	-	-	1.1.1.336	ko:K02472	ko00520,ko05111,map00520,map05111	-	R03317	RC00291	ko00000,ko00001,ko01000	-	-	-	UDPG_MGDP_dh,UDPG_MGDP_dh_C,UDPG_MGDP_dh_N
HCO_VIE0001_01158	1197130.BAFM01000005_gene1084	1.04e-234	649	COG0381@1|root,arCOG01392@2157|Archaea,2XU0B@28890|Euryarchaeota,23SA4@183963|Halobacteria	183963|Halobacteria	M	UDP-N-acetylglucosamine 2-epimerase	-	-	5.1.3.14	ko:K01791	ko00520,ko01100,ko05111,map00520,map01100,map05111	M00362	R00420	RC00290	ko00000,ko00001,ko00002,ko01000,ko01005	-	-	-	Epimerase_2
HCO_VIE0001_01159	1197130.BAFM01000005_gene1083	6.46e-273	749	COG1331@1|root,arCOG02007@2157|Archaea,2XUYM@28890|Euryarchaeota,23TUN@183963|Halobacteria	183963|Halobacteria	O	COG1331 Highly conserved protein containing a thioredoxin domain	-	-	-	-	-	-	-	-	-	-	-	-	-
HCO_VIE0001_01160	1197130.BAFM01000005_gene1082	4.96e-212	602	2C1WX@1|root,2N5W1@2157|Archaea,2Y4D3@28890|Euryarchaeota,23ZUG@183963|Halobacteria	183963|Halobacteria	-	-	-	-	-	-	-	-	-	-	-	-	-	-	-
HCO_VIE0001_01162	931277.C448_10764	9.33e-93	297	2C1WX@1|root,2N5W1@2157|Archaea,2Y4D3@28890|Euryarchaeota,23ZUG@183963|Halobacteria	183963|Halobacteria	-	-	-	-	-	-	-	-	-	-	-	-	-	-	-
HCO_VIE0001_01163	1197130.BAFM01000005_gene1080	9.41e-223	618	COG1817@1|root,arCOG01395@2157|Archaea,2XUV1@28890|Euryarchaeota,23S3X@183963|Halobacteria	183963|Halobacteria	S	protein conserved in archaea	-	-	-	ko:K09726	-	-	-	-	ko00000	-	-	-	DUF354
HCO_VIE0001_01164	1197130.BAFM01000005_gene1079	7.51e-139	410	COG1520@1|root,arCOG02556@2157|Archaea,2XW47@28890|Euryarchaeota,23U0N@183963|Halobacteria	183963|Halobacteria	S	COG1520 FOG WD40-like repeat	-	-	-	-	-	-	-	-	-	-	-	-	PQQ_2
HCO_VIE0001_01165	1197130.BAFM01000005_gene1077	8.39e-267	739	arCOG02771@1|root,arCOG02771@2157|Archaea,2XVWJ@28890|Euryarchaeota,23UKZ@183963|Halobacteria	183963|Halobacteria	-	-	-	-	-	-	-	-	-	-	-	-	-	-	-
HCO_VIE0001_01166	1197130.BAFM01000005_gene1076	2.04e-44	147	arCOG06190@1|root,arCOG06190@2157|Archaea,2Y0CG@28890|Euryarchaeota,23Y44@183963|Halobacteria	183963|Halobacteria	-	-	-	-	-	-	-	-	-	-	-	-	-	-	-
HCO_VIE0001_01167	1197130.BAFM01000005_gene1075	1.12e-93	276	COG3398@1|root,arCOG02611@2157|Archaea,2XX30@28890|Euryarchaeota,23VMW@183963|Halobacteria	183963|Halobacteria	K	protein conserved in archaea	-	-	-	-	-	-	-	-	-	-	-	-	HTH_20,HTH_24,HTH_5
HCO_VIE0001_01168	1197130.BAFM01000005_gene1074	7.91e-224	619	arCOG08948@1|root,arCOG10710@1|root,arCOG08948@2157|Archaea,arCOG10710@2157|Archaea,2XVN3@28890|Euryarchaeota,23URV@183963|Halobacteria	183963|Halobacteria	S	Ferritin-like domain	-	-	-	-	-	-	-	-	-	-	-	-	Ferritin_2
HCO_VIE0001_01169	1197130.BAFM01000005_gene1072	2.3e-234	650	arCOG04511@1|root,arCOG04511@2157|Archaea,2XTZ9@28890|Euryarchaeota,23SFT@183963|Halobacteria	183963|Halobacteria	P	protein probably involved in high-affinity Fe2 transport	-	-	-	-	-	-	-	-	-	-	-	-	Iron_transport
HCO_VIE0001_01170	1197130.BAFM01000003_gene719	1.96e-156	450	arCOG04511@1|root,arCOG04511@2157|Archaea,2XTZ9@28890|Euryarchaeota,23SFT@183963|Halobacteria	183963|Halobacteria	P	protein probably involved in high-affinity Fe2 transport	-	-	-	-	-	-	-	-	-	-	-	-	Iron_transport
HCO_VIE0001_01171	1197130.BAFM01000005_gene1071	1.3e-251	694	arCOG09065@1|root,arCOG09065@2157|Archaea,2XV6F@28890|Euryarchaeota,23U08@183963|Halobacteria	183963|Halobacteria	-	-	-	-	-	-	-	-	-	-	-	-	-	-	-
HCO_VIE0001_01172	1197130.BAFM01000005_gene1070	1e-225	624	arCOG03320@1|root,arCOG03320@2157|Archaea,2XUDI@28890|Euryarchaeota,23SAG@183963|Halobacteria	183963|Halobacteria	M	Acetyltransferase (GNAT) domain	-	-	-	-	-	-	-	-	-	-	-	-	Acetyltransf_6
HCO_VIE0001_01173	1197130.BAFM01000005_gene1069	0	1607	COG0642@1|root,arCOG02389@1|root,arCOG02389@2157|Archaea,arCOG06192@2157|Archaea,2XUZE@28890|Euryarchaeota,2412F@183963|Halobacteria	183963|Halobacteria	T	cheY-homologous receiver domain	-	-	-	-	-	-	-	-	-	-	-	-	BAT,GAF_2,HTH_10,PAS_4,PAS_9,Response_reg
HCO_VIE0001_01174	1197130.BAFM01000005_gene1068	3.85e-29	103	arCOG08151@1|root,arCOG08151@2157|Archaea,2Y163@28890|Euryarchaeota,23YEF@183963|Halobacteria	183963|Halobacteria	P	transporter (mgtE)	-	-	-	-	-	-	-	-	-	-	-	-	CBS
HCO_VIE0001_01175	1197130.BAFM01000005_gene1067	1.53e-287	788	COG0334@1|root,arCOG01352@2157|Archaea,2XU0F@28890|Euryarchaeota,23S08@183963|Halobacteria	183963|Halobacteria	E	Belongs to the Glu Leu Phe Val dehydrogenases family	-	-	1.4.1.3	ko:K00261	ko00220,ko00250,ko00471,ko00910,ko01100,ko01200,ko04217,ko04964,map00220,map00250,map00471,map00910,map01100,map01200,map04217,map04964	M00740	R00243,R00248	RC00006,RC02799	ko00000,ko00001,ko00002,ko01000,ko04147	-	-	-	ELFV_dehydrog,ELFV_dehydrog_N
HCO_VIE0001_01176	1197130.BAFM01000005_gene1066	1.12e-189	528	COG0726@1|root,arCOG02877@2157|Archaea,2XT5E@28890|Euryarchaeota,23SF0@183963|Halobacteria	183963|Halobacteria	G	4-amino-4-deoxy-alpha-L-arabinopyranosyl undecaprenyl phosphate biosynthetic process	-	-	-	-	-	-	-	-	-	-	-	-	-
HCO_VIE0001_01177	1197130.BAFM01000005_gene1065	7.42e-239	660	COG0381@1|root,arCOG01392@2157|Archaea,2XU0B@28890|Euryarchaeota,23SA4@183963|Halobacteria	183963|Halobacteria	M	UDP-N-acetylglucosamine 2-epimerase	-	-	5.1.3.14	ko:K01791	ko00520,ko01100,ko05111,map00520,map01100,map05111	M00362	R00420	RC00290	ko00000,ko00001,ko00002,ko01000,ko01005	-	-	-	Epimerase_2
HCO_VIE0001_01178	1197130.BAFM01000005_gene1064	3.04e-223	619	COG0463@1|root,arCOG00896@2157|Archaea,2XT4C@28890|Euryarchaeota,23S3E@183963|Halobacteria	183963|Halobacteria	M	COG0463 Glycosyltransferases involved in cell wall biogenesis	-	-	-	-	-	-	-	-	-	-	-	-	Glycos_transf_2
HCO_VIE0001_01179	1197130.BAFM01000005_gene1063	1.74e-282	778	COG0677@1|root,arCOG00252@2157|Archaea,2XUJT@28890|Euryarchaeota,23SHZ@183963|Halobacteria	183963|Halobacteria	M	Belongs to the UDP-glucose GDP-mannose dehydrogenase family	-	-	1.1.1.336	ko:K02472	ko00520,ko05111,map00520,map05111	-	R03317	RC00291	ko00000,ko00001,ko01000	-	-	-	UDPG_MGDP_dh,UDPG_MGDP_dh_C,UDPG_MGDP_dh_N
HCO_VIE0001_01180	931277.C448_12051	1.88e-159	455	COG0673@1|root,arCOG01622@2157|Archaea,2XTZY@28890|Euryarchaeota,23SI7@183963|Halobacteria	183963|Halobacteria	S	dehydrogenases and related proteins	-	-	-	-	-	-	-	-	-	-	-	-	GFO_IDH_MocA
HCO_VIE0001_01181	1197130.BAFM01000005_gene1061	4.23e-222	617	COG0399@1|root,arCOG00118@2157|Archaea,2XTRQ@28890|Euryarchaeota,23SIE@183963|Halobacteria	183963|Halobacteria	E	Belongs to the DegT DnrJ EryC1 family	-	-	-	-	-	-	-	-	-	-	-	-	DegT_DnrJ_EryC1
HCO_VIE0001_01182	1197130.BAFM01000005_gene1060	2.39e-71	221	COG0110@1|root,arCOG01848@2157|Archaea,2XWJM@28890|Euryarchaeota,23UG5@183963|Halobacteria	183963|Halobacteria	E	COG0110 Acetyltransferase (isoleucine patch superfamily)	-	-	-	-	-	-	-	-	-	-	-	-	Hexapep
HCO_VIE0001_01183	931277.C448_12066	2.26e-256	716	COG2244@1|root,arCOG02209@2157|Archaea,2XVVS@28890|Euryarchaeota,23UCY@183963|Halobacteria	183963|Halobacteria	S	Membrane protein involved in the export of O-antigen and teichoic acid	-	-	-	-	-	-	-	-	-	-	-	-	Polysacc_synt,Polysacc_synt_3,Polysacc_synt_C
HCO_VIE0001_01184	1197130.BAFM01000005_gene1057	0	982	COG3379@1|root,arCOG01377@2157|Archaea,2XT5U@28890|Euryarchaeota,23SP9@183963|Halobacteria	183963|Halobacteria	S	type I phosphodiesterase nucleotide pyrophosphatase	-	-	-	-	-	-	-	-	-	-	-	-	Phosphodiest
HCO_VIE0001_01185	1197130.BAFM01000005_gene1056	5.91e-235	647	arCOG03320@1|root,arCOG03320@2157|Archaea,2XTF6@28890|Euryarchaeota,23TK1@183963|Halobacteria	183963|Halobacteria	M	protein involved in methicillin resistance	-	-	-	-	-	-	-	-	-	-	-	-	Acetyltransf_6
HCO_VIE0001_01186	1197130.BAFM01000005_gene1055	5.93e-114	330	arCOG03392@1|root,arCOG03392@2157|Archaea,2XWKW@28890|Euryarchaeota,23V6U@183963|Halobacteria	183963|Halobacteria	S	Membrane-bound metal-dependent hydrolase	-	-	-	-	-	-	-	-	-	-	-	-	YdjM
HCO_VIE0001_01187	1197130.BAFM01000005_gene1054	1.82e-195	552	COG4743@1|root,arCOG02884@2157|Archaea,2XU3K@28890|Euryarchaeota,23T5R@183963|Halobacteria	183963|Halobacteria	S	membrane	-	-	-	-	-	-	-	-	-	-	-	-	DUF1616
HCO_VIE0001_01188	1197130.BAFM01000005_gene1053	6.94e-59	182	COG0640@1|root,arCOG01686@2157|Archaea,2XZ81@28890|Euryarchaeota,23X4S@183963|Halobacteria	183963|Halobacteria	K	Transcriptional regulator, MarR family	-	-	-	-	-	-	-	-	-	-	-	-	HTH_5
HCO_VIE0001_01189	1197130.BAFM01000005_gene1052	3.26e-125	372	arCOG03256@1|root,arCOG03256@2157|Archaea,2XY75@28890|Euryarchaeota,23UF2@183963|Halobacteria	183963|Halobacteria	S	PFAM von Willebrand factor type A	-	-	-	-	-	-	-	-	-	-	-	-	-
HCO_VIE0001_01190	1197130.BAFM01000005_gene1051	7.81e-151	426	COG0463@1|root,arCOG00895@2157|Archaea,2XSVW@28890|Euryarchaeota,23T7D@183963|Halobacteria	183963|Halobacteria	M	COG0463 Glycosyltransferases involved in cell wall biogenesis	-	-	-	-	-	-	-	-	-	-	-	-	Glycos_transf_2
HCO_VIE0001_01191	1227457.C451_18698	0	983	arCOG04615@1|root,arCOG04615@2157|Archaea,2XTCV@28890|Euryarchaeota,23SW9@183963|Halobacteria	183963|Halobacteria	S	Dolichyl-phosphate-mannose-protein mannosyltransferase	-	-	-	-	-	-	-	-	-	-	-	-	PMT_2
HCO_VIE0001_01192	1227457.C451_18703	2.82e-215	602	COG3839@1|root,arCOG00177@2157|Archaea,2XTFK@28890|Euryarchaeota,23S9H@183963|Halobacteria	183963|Halobacteria	E	COG3842 ABC-type spermidine putrescine transport systems, ATPase components	sfuC	-	3.6.3.30	ko:K02010	ko02010,map02010	M00190	-	-	ko00000,ko00001,ko00002,ko01000,ko02000	3.A.1.10	-	-	ABC_tran,TOBE_2
HCO_VIE0001_01193	931277.C448_12126	0	883	COG1178@1|root,arCOG00163@2157|Archaea,2XUE2@28890|Euryarchaeota,23TH7@183963|Halobacteria	183963|Halobacteria	P	ABC-type Fe3 transport system, permease component	sfuB	-	3.6.3.30	ko:K02010,ko:K02011	ko02010,map02010	M00190	-	-	ko00000,ko00001,ko00002,ko01000,ko02000	3.A.1.10	-	-	BPD_transp_1
HCO_VIE0001_01194	1227457.C451_18713	5.84e-216	607	COG1840@1|root,arCOG00227@2157|Archaea,2XUIC@28890|Euryarchaeota,23S84@183963|Halobacteria	183963|Halobacteria	P	ABC-type Fe3 transport system, periplasmic component	sfuA	-	-	ko:K02012	ko02010,map02010	M00190	-	-	ko00000,ko00001,ko00002,ko02000	3.A.1.10	-	-	SBP_bac_11,SBP_bac_6,SBP_bac_8
HCO_VIE0001_01195	1197130.BAFM01000005_gene1046	1.93e-265	728	arCOG06245@1|root,arCOG06245@2157|Archaea,2XTA3@28890|Euryarchaeota,23S3B@183963|Halobacteria	183963|Halobacteria	S	Reversibly glycosylated polypeptide	-	-	-	-	-	-	-	-	-	-	-	-	RGP
HCO_VIE0001_01196	1197130.BAFM01000005_gene1045	1.06e-140	424	arCOG02483@1|root,arCOG02483@2157|Archaea	2157|Archaea	-	-	-	-	-	-	-	-	-	-	-	-	-	-	CARDB,DUF3344,PKD
HCO_VIE0001_01197	1132509.C447_02887	1.27e-189	560	COG0614@1|root,arCOG03611@2157|Archaea	2157|Archaea	P	PFAM PKD domain containing protein	-	-	-	ko:K02016,ko:K02238	ko02010,map02010	M00240,M00429	-	-	ko00000,ko00001,ko00002,ko02000,ko02044	3.A.1.14,3.A.11.1,3.A.11.2	-	-	Peripla_BP_2
HCO_VIE0001_01198	1197130.BAFM01000005_gene1043	1.03e-108	318	arCOG04820@1|root,arCOG04820@2157|Archaea,2XX4W@28890|Euryarchaeota,23VU2@183963|Halobacteria	183963|Halobacteria	T	PFAM SOUL heme-binding protein	-	-	-	-	-	-	-	-	-	-	-	-	SOUL
HCO_VIE0001_01199	1197130.BAFM01000005_gene1039	7.8e-317	871	COG4799@1|root,arCOG02705@2157|Archaea,2XSVM@28890|Euryarchaeota,23UVA@183963|Halobacteria	183963|Halobacteria	I	COG4799 Acetyl-CoA carboxylase, carboxyltransferase component (subunits alpha and beta)	-	-	2.1.3.15,6.4.1.2,6.4.1.3	ko:K19312	ko00280,ko00630,ko00640,ko01120,ko01130,ko01200,map00280,map00630,map00640,map01120,map01130,map01200	M00741	R01859	RC00097,RC00609	ko00000,ko00001,ko00002,ko01000	-	-	-	Carboxyl_trans
HCO_VIE0001_01200	1197130.BAFM01000005_gene1037	1.31e-269	739	COG0183@1|root,arCOG01278@2157|Archaea,2XT38@28890|Euryarchaeota,23STJ@183963|Halobacteria	183963|Halobacteria	I	COG0183 Acetyl-CoA acetyltransferase	acaB1	-	2.3.1.16,2.3.1.9	ko:K00626,ko:K00632	ko00071,ko00072,ko00280,ko00281,ko00310,ko00362,ko00380,ko00592,ko00620,ko00630,ko00640,ko00642,ko00650,ko00720,ko00900,ko01100,ko01110,ko01120,ko01130,ko01200,ko01212,ko02020,map00071,map00072,map00280,map00281,map00310,map00362,map00380,map00592,map00620,map00630,map00640,map00642,map00650,map00720,map00900,map01100,map01110,map01120,map01130,map01200,map01212,map02020	M00087,M00088,M00095,M00113,M00373,M00374,M00375	R00238,R00829,R00927,R01177,R03778,R03858,R03991,R04546,R04742,R04747,R05506,R05586,R07891,R07895,R07899,R08091,R08095	RC00004,RC00326,RC00405,RC01702,RC02728,RC02898,RC02955	ko00000,ko00001,ko00002,ko01000,ko04147	-	-	-	Thiolase_C,Thiolase_N
HCO_VIE0001_01201	1197130.BAFM01000005_gene1036	2.52e-76	229	COG1545@1|root,arCOG04614@2157|Archaea,2XY6K@28890|Euryarchaeota,23W93@183963|Halobacteria	183963|Halobacteria	S	nucleic-acid-binding protein containing a Zn-ribbon	-	-	-	ko:K07068	-	-	-	-	ko00000	-	-	-	OB_aCoA_assoc
HCO_VIE0001_01202	1197130.BAFM01000005_gene1035	3.67e-105	310	arCOG06243@1|root,arCOG06243@2157|Archaea,2XX58@28890|Euryarchaeota,23WWU@183963|Halobacteria	183963|Halobacteria	-	-	-	-	-	-	-	-	-	-	-	-	-	-	-
HCO_VIE0001_01203	1227488.C477_23206	3.95e-12	61.6	arCOG06242@1|root,arCOG06242@2157|Archaea,2Y0UQ@28890|Euryarchaeota,23XTY@183963|Halobacteria	183963|Halobacteria	-	-	-	-	-	-	-	-	-	-	-	-	-	-	-
HCO_VIE0001_01204	1197130.BAFM01000005_gene1033	1.59e-117	337	COG0783@1|root,arCOG01101@2157|Archaea,2XWIQ@28890|Euryarchaeota,23V79@183963|Halobacteria	183963|Halobacteria	P	Belongs to the Dps family	-	-	-	ko:K04047	-	-	-	-	ko00000,ko03036	-	-	-	Ferritin
HCO_VIE0001_01206	1197130.BAFM01000005_gene1031	1.74e-96	282	COG2606@1|root,arCOG04332@2157|Archaea,2XY07@28890|Euryarchaeota,23WCK@183963|Halobacteria	183963|Halobacteria	S	YbaK prolyl-tRNA synthetase associated	ybaK	-	-	-	-	-	-	-	-	-	-	-	tRNA_edit
HCO_VIE0001_01207	1197130.BAFM01000005_gene1030	1.06e-160	452	COG0013@1|root,arCOG01254@2157|Archaea,2XTZC@28890|Euryarchaeota,23UTP@183963|Halobacteria	183963|Halobacteria	J	metal-dependent hydrolases related to alanyl-tRNA synthetase HxxxH domain	-	-	-	ko:K07050	-	-	-	-	ko00000,ko01000,ko03016	-	-	-	tRNA-synt_2c,tRNA_SAD
HCO_VIE0001_01209	1197130.BAFM01000005_gene1029	2.22e-116	335	COG3371@1|root,arCOG02008@2157|Archaea,2XYQ7@28890|Euryarchaeota,23X5I@183963|Halobacteria	183963|Halobacteria	S	Protein of unknown function (DUF998)	-	-	-	-	-	-	-	-	-	-	-	-	DUF998
HCO_VIE0001_01210	1197130.BAFM01000005_gene1028	0	1256	COG0046@1|root,arCOG00641@2157|Archaea,2XU49@28890|Euryarchaeota,23SXH@183963|Halobacteria	183963|Halobacteria	F	Part of the phosphoribosylformylglycinamidine synthase complex involved in the purines biosynthetic pathway. Catalyzes the ATP-dependent conversion of formylglycinamide ribonucleotide (FGAR) and glutamine to yield formylglycinamidine ribonucleotide (FGAM) and glutamate. The FGAM synthase complex is composed of three subunits. PurQ produces an ammonia molecule by converting glutamine to glutamate.…	purL	-	6.3.5.3	ko:K01952	ko00230,ko01100,ko01110,ko01130,map00230,map01100,map01110,map01130	M00048	R04463	RC00010,RC01160	ko00000,ko00001,ko00002,ko01000	-	-	-	AIRS,AIRS_C
HCO_VIE0001_01211	1197130.BAFM01000005_gene1026	2.89e-149	421	COG0613@1|root,arCOG00302@2157|Archaea,2XSWE@28890|Euryarchaeota,23TEN@183963|Halobacteria	183963|Halobacteria	S	metal-dependent phosphoesterases (PHP family)	-	-	-	-	-	-	-	-	-	-	-	-	PHP,PHP_C
HCO_VIE0001_01212	1197130.BAFM01000005_gene1025	3.24e-250	687	COG1562@1|root,arCOG02936@2157|Archaea,2XUTX@28890|Euryarchaeota,23SUP@183963|Halobacteria	183963|Halobacteria	I	COG1562 Phytoene squalene synthetase	fdfT	-	2.5.1.21	ko:K00801	ko00100,ko00909,ko01100,ko01110,ko01130,map00100,map00909,map01100,map01110,map01130	-	R00702,R02872,R06223	RC00362,RC00796,RC02839	ko00000,ko00001,ko01000,ko01006	-	-	-	SQS_PSY
HCO_VIE0001_01213	1197130.BAFM01000005_gene1024	1.48e-93	275	COG0494@1|root,arCOG01080@2157|Archaea,2XX75@28890|Euryarchaeota,23VM7@183963|Halobacteria	183963|Halobacteria	L	COG0494 NTP pyrophosphohydrolases including oxidative damage repair enzymes	-	-	-	-	-	-	-	-	-	-	-	-	NUDIX
HCO_VIE0001_01214	1132509.C447_06406	9.61e-192	537	COG1405@1|root,arCOG01981@2157|Archaea,2XSYE@28890|Euryarchaeota,23SMK@183963|Halobacteria	183963|Halobacteria	K	Stabilizes TBP binding to an archaeal box-A promoter. Also responsible for recruiting RNA polymerase II to the pre- initiation complex (DNA-TBP-TFIIB)	tfbA2	-	-	ko:K03124	ko03022,ko05169,ko05203,map03022,map05169,map05203	-	-	-	ko00000,ko00001,ko03021	-	-	-	TFIIB,TF_Zn_Ribbon
HCO_VIE0001_01215	268739.Nmlp_1673	1.18e-71	222	COG3316@1|root,arCOG02134@2157|Archaea,2XV05@28890|Euryarchaeota,23T31@183963|Halobacteria	183963|Halobacteria	L	COG3316 Transposase and inactivated derivatives	-	-	-	-	-	-	-	-	-	-	-	-	DDE_Tnp_IS240
HCO_VIE0001_01216	1197130.BAFM01000022_gene2894	3.68e-273	753	COG0389@1|root,arCOG04582@2157|Archaea,2XTZZ@28890|Euryarchaeota,23S3V@183963|Halobacteria	183963|Halobacteria	L	Poorly processive, error-prone DNA polymerase involved in untargeted mutagenesis. Copies undamaged DNA at stalled replication forks, which arise in vivo from mismatched or misaligned primer ends. These misaligned primers can be extended by PolIV. Exhibits no 3'-5' exonuclease (proofreading) activity. May be involved in translesional synthesis	dbh	-	2.7.7.7	ko:K04479	-	-	-	-	ko00000,ko01000,ko03400	-	-	-	IMS,IMS_C,IMS_HHH
HCO_VIE0001_01217	1197130.BAFM01000022_gene2895	1.16e-99	292	COG2322@1|root,arCOG02864@2157|Archaea,2XT1U@28890|Euryarchaeota,23UDS@183963|Halobacteria	183963|Halobacteria	S	membrane	-	-	-	ko:K08976	-	-	-	-	ko00000	-	-	-	DUF420
HCO_VIE0001_01218	1197130.BAFM01000022_gene2896	4.48e-265	741	arCOG06311@1|root,arCOG06311@2157|Archaea,2XUEV@28890|Euryarchaeota,23T6J@183963|Halobacteria	183963|Halobacteria	-	-	-	-	-	-	-	-	-	-	-	-	-	-	-
HCO_VIE0001_01219	1197130.BAFM01000022_gene2897	3.81e-134	381	COG1573@1|root,arCOG00905@2157|Archaea,2XTUN@28890|Euryarchaeota,23T76@183963|Halobacteria	183963|Halobacteria	L	COG1573 Uracil-DNA glycosylase	-	-	-	-	-	-	-	-	-	-	-	-	UDG
HCO_VIE0001_01220	1197130.BAFM01000022_gene2898	6.77e-151	427	COG0638@1|root,arCOG00971@2157|Archaea,2XUKA@28890|Euryarchaeota,23T29@183963|Halobacteria	183963|Halobacteria	O	Component of the proteasome core, a large protease complex with broad specificity involved in protein degradation	psmA	GO:0000502,GO:0003674,GO:0003824,GO:0004175,GO:0005575,GO:0005622,GO:0005623,GO:0005839,GO:0006508,GO:0006807,GO:0008150,GO:0008152,GO:0008233,GO:0009056,GO:0009057,GO:0009987,GO:0010498,GO:0016787,GO:0019538,GO:0019773,GO:0030163,GO:0032991,GO:0043170,GO:0044237,GO:0044238,GO:0044248,GO:0044257,GO:0044260,GO:0044265,GO:0044267,GO:0044424,GO:0044464,GO:0051603,GO:0070011,GO:0071704,GO:0140096,GO:…	3.4.25.1	ko:K03432	ko03050,map03050	M00342,M00343	-	-	ko00000,ko00001,ko00002,ko01000,ko01002,ko03051	-	-	-	Proteasome,Proteasome_A_N
HCO_VIE0001_01221	1197130.BAFM01000022_gene2899	6.81e-99	288	COG1369@1|root,arCOG01365@2157|Archaea,2XX63@28890|Euryarchaeota,23VN6@183963|Halobacteria	183963|Halobacteria	J	Part of ribonuclease P, a protein complex that generates mature tRNA molecules by cleaving their 5'-ends	rnp2	-	3.1.26.5	ko:K03537	ko03008,ko03013,map03008,map03013	-	-	-	ko00000,ko00001,ko01000,ko03009,ko03016,ko03029	-	-	-	RNase_P_Rpp14
HCO_VIE0001_01222	1197130.BAFM01000022_gene2900	6.45e-129	370	COG0500@1|root,arCOG01780@2157|Archaea,2XUH1@28890|Euryarchaeota,23T0F@183963|Halobacteria	183963|Halobacteria	Q	COG0500 SAM-dependent methyltransferases	pcm3	-	-	-	-	-	-	-	-	-	-	-	Methyltransf_25
HCO_VIE0001_01223	1197130.BAFM01000022_gene2901	7.29e-142	404	COG1603@1|root,arCOG00307@2157|Archaea,2XU7Q@28890|Euryarchaeota,23TGE@183963|Halobacteria	183963|Halobacteria	J	Part of ribonuclease P, a protein complex that generates mature tRNA molecules by cleaving their 5'-ends	rnp3	-	3.1.26.5	ko:K03539	ko03008,ko03013,map03008,map03013	-	-	-	ko00000,ko00001,ko01000,ko03009,ko03016,ko03029	-	-	-	RNase_P_p30
HCO_VIE0001_01224	1197130.BAFM01000022_gene2902	4.61e-82	244	COG1325@1|root,arCOG01042@2157|Archaea,2Y01Q@28890|Euryarchaeota,23VKT@183963|Halobacteria	183963|Halobacteria	J	exosome subunit	-	-	-	ko:K07581	-	-	-	-	ko00000	-	-	-	RNA_binding
HCO_VIE0001_01225	1197130.BAFM01000022_gene2903	8.44e-34	116	arCOG04639@1|root,arCOG04639@2157|Archaea,2Y01K@28890|Euryarchaeota,23XEW@183963|Halobacteria	183963|Halobacteria	-	-	-	-	-	-	-	-	-	-	-	-	-	-	DUF1918
HCO_VIE0001_01226	1197130.BAFM01000022_gene2904	9.36e-90	266	COG0494@1|root,arCOG01083@2157|Archaea,2XXD5@28890|Euryarchaeota,23VPZ@183963|Halobacteria	183963|Halobacteria	L	COG0494 NTP pyrophosphohydrolases including oxidative damage repair enzymes	mutT1	-	3.6.1.55	ko:K03574	-	-	-	-	ko00000,ko01000,ko03400	-	-	-	NUDIX
HCO_VIE0001_01227	1197130.BAFM01000003_gene709	7.34e-142	406	COG3217@1|root,arCOG04766@2157|Archaea,2XTI8@28890|Euryarchaeota,23SVG@183963|Halobacteria	183963|Halobacteria	S	Fe-S protein	-	-	-	ko:K07140	-	-	-	-	ko00000	-	-	-	MOSC,MOSC_N
HCO_VIE0001_01228	1197130.BAFM01000022_gene2905	1.58e-200	568	arCOG09161@1|root,arCOG09161@2157|Archaea,2XV88@28890|Euryarchaeota,23TDU@183963|Halobacteria	183963|Halobacteria	S	xylanase chitin deacetylase	-	-	-	-	-	-	-	-	-	-	-	-	Polysacc_deac_1
HCO_VIE0001_01229	931277.C448_08889	1.24e-20	87.8	2DZBZ@1|root,2N62U@2157|Archaea,2Y5CY@28890|Euryarchaeota,240NE@183963|Halobacteria	183963|Halobacteria	-	-	-	-	-	-	-	-	-	-	-	-	-	-	-
HCO_VIE0001_01230	1197130.BAFM01000022_gene2906	1.53e-179	501	arCOG04640@1|root,arCOG04640@2157|Archaea,2XTQJ@28890|Euryarchaeota,23T7P@183963|Halobacteria	183963|Halobacteria	-	-	-	-	-	-	-	-	-	-	-	-	-	-	-
HCO_VIE0001_01231	1197130.BAFM01000022_gene2908	9.13e-37	124	arCOG13693@1|root,arCOG13693@2157|Archaea,2Y19M@28890|Euryarchaeota,23YDZ@183963|Halobacteria	183963|Halobacteria	-	-	-	-	-	-	-	-	-	-	-	-	-	-	-
HCO_VIE0001_01232	1197130.BAFM01000022_gene2909	4.47e-98	286	COG1781@1|root,arCOG04229@2157|Archaea,2XWP4@28890|Euryarchaeota,23VBF@183963|Halobacteria	183963|Halobacteria	F	Involved in allosteric regulation of aspartate carbamoyltransferase	pyrI	-	-	ko:K00610	ko00240,ko00250,ko01100,map00240,map00250,map01100	M00051	R01397	RC00064,RC02850	ko00000,ko00001,ko00002	-	-	-	PyrI,PyrI_C
HCO_VIE0001_01233	1197130.BAFM01000022_gene2910	5.06e-212	588	COG0540@1|root,arCOG00911@2157|Archaea,2XSZ7@28890|Euryarchaeota,23S27@183963|Halobacteria	183963|Halobacteria	F	COG0540 Aspartate carbamoyltransferase, catalytic chain	pyrB	-	2.1.3.2	ko:K00609	ko00240,ko00250,ko01100,map00240,map00250,map01100	M00051	R01397	RC00064,RC02850	ko00000,ko00001,ko00002,ko01000	-	-	-	OTCace,OTCace_N
HCO_VIE0001_01234	1197130.BAFM01000017_gene2632	0	1535	COG1287@1|root,arCOG02043@2157|Archaea,2XU8G@28890|Euryarchaeota,23SCX@183963|Halobacteria	183963|Halobacteria	S	membrane protein, required for N-linked glycosylation	aglB	GO:0003674,GO:0003824,GO:0008150,GO:0009987,GO:0016043,GO:0016740,GO:0016757,GO:0045229,GO:0045232,GO:0071840	2.4.99.18	ko:K07151	ko00510,ko00513,ko01100,ko04141,map00510,map00513,map01100,map04141	M00072	R04216,R05976	RC00005,RC00482	ko00000,ko00001,ko00002,ko01000,ko01003	-	GT66	-	STT3
HCO_VIE0001_01235	1197130.BAFM01000017_gene2631	3.04e-160	456	COG2035@1|root,arCOG04565@2157|Archaea,2XT6X@28890|Euryarchaeota,23TKM@183963|Halobacteria	183963|Halobacteria	S	membrane	-	-	-	ko:K08974	-	-	-	-	ko00000	-	-	-	DUF368
HCO_VIE0001_01236	1227457.C451_19103	3.16e-230	641	COG2124@1|root,arCOG02814@2157|Archaea,2XT9C@28890|Euryarchaeota,23T7G@183963|Halobacteria	183963|Halobacteria	Q	COG2124 Cytochrome P450	-	-	-	-	-	-	-	-	-	-	-	-	p450
HCO_VIE0001_01237	1132509.C447_11060	5.78e-19	84	arCOG10790@1|root,arCOG10790@2157|Archaea,2Y1P8@28890|Euryarchaeota,23YIH@183963|Halobacteria	183963|Halobacteria	-	-	-	-	-	-	-	-	-	-	-	-	-	-	-
HCO_VIE0001_01238	1197130.BAFM01000017_gene2629	1.22e-137	390	COG0856@1|root,arCOG00028@2157|Archaea,2XU2R@28890|Euryarchaeota,23TDN@183963|Halobacteria	183963|Halobacteria	F	Belongs to the purine pyrimidine phosphoribosyltransferase family	pyrE1	-	2.4.2.10	ko:K00762	ko00240,ko01100,map00240,map01100	M00051	R01870	RC00611	ko00000,ko00001,ko00002,ko01000	-	-	-	Pribosyltran
HCO_VIE0001_01239	1132509.C447_14446	2.37e-44	150	28HJX@1|root,2N5JZ@2157|Archaea,2Y1ME@28890|Euryarchaeota,23YTH@183963|Halobacteria	183963|Halobacteria	-	-	-	-	-	-	-	-	-	-	-	-	-	-	-
HCO_VIE0001_01240	1197130.BAFM01000017_gene2627	6.71e-313	854	COG3379@1|root,arCOG01377@2157|Archaea,2XW40@28890|Euryarchaeota,23S31@183963|Halobacteria	183963|Halobacteria	S	proteins of the AP superfamily	-	-	-	-	-	-	-	-	-	-	-	-	Phosphodiest
HCO_VIE0001_01241	1197130.BAFM01000017_gene2626	2.69e-257	710	COG1260@1|root,arCOG04213@2157|Archaea,2XUAV@28890|Euryarchaeota,23SA3@183963|Halobacteria	183963|Halobacteria	I	Myo-inositol-1-phosphate synthase	-	-	5.5.1.4	ko:K01858	ko00521,ko00562,ko01100,ko01130,map00521,map00562,map01100,map01130	-	R07324	RC01804	ko00000,ko00001,ko01000	-	-	-	Inos-1-P_synth,NAD_binding_5
HCO_VIE0001_01242	1197130.BAFM01000017_gene2625	3.71e-193	535	COG1099@1|root,arCOG00892@2157|Archaea,2XVHW@28890|Euryarchaeota,23TZA@183963|Halobacteria	183963|Halobacteria	S	metal-dependent hydrolases with the TIM-barrel fold	-	-	-	ko:K07051	-	-	-	-	ko00000	-	-	-	TatD_DNase
HCO_VIE0001_01243	1197130.BAFM01000017_gene2624	3.16e-194	539	COG1082@1|root,arCOG01895@2157|Archaea,2XTKE@28890|Euryarchaeota,23SKD@183963|Halobacteria	183963|Halobacteria	G	COG1082 Sugar phosphate isomerases epimerases	-	-	-	-	-	-	-	-	-	-	-	-	AP_endonuc_2
HCO_VIE0001_01244	1197130.BAFM01000017_gene2623	1.09e-145	419	COG0382@1|root,arCOG00476@2157|Archaea,2XVWN@28890|Euryarchaeota,23UXI@183963|Halobacteria	183963|Halobacteria	H	COG0382 4-hydroxybenzoate polyprenyltransferase and related prenyltransferases	-	-	2.5.1.39	ko:K03179	ko00130,ko01100,ko01110,map00130,map01100,map01110	M00117	R05000,R05615	RC00209,RC02895	ko00000,ko00001,ko00002,ko01000,ko01006	-	-	-	UbiA
HCO_VIE0001_01245	1197130.BAFM01000017_gene2622	2.29e-190	530	COG1082@1|root,arCOG01895@2157|Archaea,2XW14@28890|Euryarchaeota,23U90@183963|Halobacteria	183963|Halobacteria	G	COG1082 Sugar phosphate isomerases epimerases	-	-	-	-	-	-	-	-	-	-	-	-	AP_endonuc_2
HCO_VIE0001_01246	1197130.BAFM01000017_gene2621	0	1417	COG0294@1|root,arCOG02817@2157|Archaea,2XTGI@28890|Euryarchaeota,23S24@183963|Halobacteria	183963|Halobacteria	H	COG0285 Folylpolyglutamate synthase	folCP	-	2.5.1.15	ko:K00796	ko00790,ko01100,map00790,map01100	M00126,M00841	R03066,R03067	RC00121,RC00842	ko00000,ko00001,ko00002,ko01000	-	-	-	Mur_ligase_C,Mur_ligase_M,Pterin_bind
HCO_VIE0001_01247	1197130.BAFM01000021_gene2862	1.66e-169	484	COG2126@1|root,arCOG00110@2157|Archaea,2XUYG@28890|Euryarchaeota,23UNW@183963|Halobacteria	183963|Halobacteria	Q	COG2813 16S RNA G1207 methylase RsmC	-	-	2.1.1.172	ko:K00564	-	-	R07234	RC00003	ko00000,ko01000,ko03009	-	-	-	MTS
HCO_VIE0001_01250	1197130.BAFM01000019_gene2745	5.35e-95	279	COG2246@1|root,arCOG02228@2157|Archaea,2XX4F@28890|Euryarchaeota,23VS2@183963|Halobacteria	183963|Halobacteria	S	membrane	-	-	-	-	-	-	-	-	-	-	-	-	GtrA
HCO_VIE0001_01251	1197130.BAFM01000019_gene2744	4.98e-157	443	COG0463@1|root,arCOG00895@2157|Archaea,2XUKF@28890|Euryarchaeota,23TA9@183963|Halobacteria	183963|Halobacteria	M	COG0463 Glycosyltransferases involved in cell wall biogenesis	gtl3	-	-	-	-	-	-	-	-	-	-	-	Glycos_transf_2
HCO_VIE0001_01252	1197130.BAFM01000019_gene2743	0	1277	COG5427@1|root,arCOG00563@2157|Archaea,2XV1K@28890|Euryarchaeota,23UIT@183963|Halobacteria	183963|Halobacteria	S	Membrane	-	-	-	-	-	-	-	-	-	-	-	-	DUF2298
HCO_VIE0001_01253	1197130.BAFM01000019_gene2742	4.7e-128	370	arCOG02874@1|root,arCOG02874@2157|Archaea,2XV8U@28890|Euryarchaeota,23TMR@183963|Halobacteria	183963|Halobacteria	-	-	-	-	-	-	-	-	-	-	-	-	-	-	-
HCO_VIE0001_01254	1197130.BAFM01000019_gene2741	4.64e-130	372	COG4044@1|root,arCOG04612@2157|Archaea,2XT7E@28890|Euryarchaeota,23SPX@183963|Halobacteria	183963|Halobacteria	S	protein conserved in archaea	-	-	-	-	-	-	-	-	-	-	-	-	DUF2110
HCO_VIE0001_01255	1197130.BAFM01000019_gene2740	2.07e-118	338	COG1675@1|root,arCOG04270@2157|Archaea,2XSWK@28890|Euryarchaeota,23SHC@183963|Halobacteria	183963|Halobacteria	K	Transcription factor that plays a role in the activation of archaeal genes transcribed by RNA polymerase. Facilitates transcription initiation by enhancing TATA-box recognition by TATA-box-binding protein (Tbp), and transcription factor B (Tfb) and RNA polymerase recruitment. Not absolutely required for transcription in vitro, but particularly important in cases where Tbp or Tfb function is not o…	tfe	-	-	ko:K03136	ko03022,ko05169,ko05203,map03022,map05169,map05203	-	-	-	ko00000,ko00001,ko03021	-	-	-	TFIIE_alpha
HCO_VIE0001_01257	1197130.BAFM01000019_gene2748	1.73e-150	424	COG0693@1|root,arCOG00769@2157|Archaea,2XU52@28890|Euryarchaeota,23T0J@183963|Halobacteria	183963|Halobacteria	S	intracellular protease amidase	-	-	-	-	-	-	-	-	-	-	-	-	DJ-1_PfpI
HCO_VIE0001_01258	1227487.C474_18830	4.33e-314	873	COG0747@1|root,arCOG01534@2157|Archaea,2XT8J@28890|Euryarchaeota,23SWD@183963|Halobacteria	183963|Halobacteria	E	ABC-type dipeptide transport system, periplasmic component	-	-	-	ko:K02035	ko02024,map02024	M00239	-	-	ko00000,ko00001,ko00002,ko02000	3.A.1.5	-	-	SBP_bac_5
HCO_VIE0001_01259	1227487.C474_18825	2.28e-182	513	COG0601@1|root,arCOG00751@2157|Archaea,2XT0J@28890|Euryarchaeota,23SR6@183963|Halobacteria	183963|Halobacteria	P	COG0601 ABC-type dipeptide oligopeptide nickel transport systems, permease components	-	-	-	ko:K02033	ko02024,map02024	M00239	-	-	ko00000,ko00001,ko00002,ko02000	3.A.1.5	-	-	BPD_transp_1
HCO_VIE0001_01260	1227487.C474_18820	1.79e-174	499	COG1173@1|root,arCOG00748@2157|Archaea,2XT5Z@28890|Euryarchaeota,23SJC@183963|Halobacteria	183963|Halobacteria	P	COG1173 ABC-type dipeptide oligopeptide nickel transport systems, permease components	-	-	-	ko:K02034	ko02024,map02024	M00239	-	-	ko00000,ko00001,ko00002,ko02000	3.A.1.5	-	-	BPD_transp_1,OppC_N
HCO_VIE0001_01261	1227487.C474_18815	6.16e-183	518	COG0444@1|root,arCOG00181@2157|Archaea,2XSTM@28890|Euryarchaeota,23SR3@183963|Halobacteria	183963|Halobacteria	E	COG0444 ABC-type dipeptide oligopeptide nickel transport system, ATPase component	-	-	-	ko:K02031	ko02024,map02024	M00239	-	-	ko00000,ko00001,ko00002,ko02000	3.A.1.5	-	-	ABC_tran,oligo_HPY
HCO_VIE0001_01262	1227487.C474_18810	4.61e-207	585	COG4608@1|root,arCOG00184@2157|Archaea,2Y5BH@28890|Euryarchaeota,23RZG@183963|Halobacteria	183963|Halobacteria	E	COG4608 ABC-type oligopeptide transport system, ATPase component	-	-	-	ko:K02032	ko02024,map02024	M00239	-	-	ko00000,ko00001,ko00002,ko02000	3.A.1.5	-	-	ABC_tran,oligo_HPY
HCO_VIE0001_01263	1197130.BAFM01000019_gene2754	1.79e-125	358	COG0503@1|root,arCOG00030@2157|Archaea,2XTWM@28890|Euryarchaeota,23TNT@183963|Halobacteria	183963|Halobacteria	F	May catalyze a purine salvage reaction, the substrate is	apt1	-	2.4.2.7	ko:K00759	ko00230,ko01100,map00230,map01100	-	R00190,R01229,R04378	RC00063	ko00000,ko00001,ko01000,ko04147	-	-	-	Pribosyltran
HCO_VIE0001_01264	1197130.BAFM01000019_gene2755	9.56e-71	216	arCOG03912@1|root,arCOG03912@2157|Archaea,2XZFG@28890|Euryarchaeota,23WUK@183963|Halobacteria	183963|Halobacteria	S	Short C-terminal domain	-	-	-	-	-	-	-	-	-	-	-	-	SHOCT
HCO_VIE0001_01265	1132509.C447_07128	2.17e-18	81.6	arCOG02416@1|root,arCOG02416@2157|Archaea	2157|Archaea	S	Archaeal Type IV pilin, N-terminal	-	-	4.2.1.24	ko:K01698	ko00860,ko01100,ko01110,ko01120,map00860,map01100,map01110,map01120	M00121	R00036	RC00918,RC01781	ko00000,ko00001,ko00002,ko01000,ko04147	-	-	-	PKD,Pilin_N
HCO_VIE0001_01266	1197130.BAFM01000019_gene2756	0	1374	COG1009@1|root,arCOG01539@2157|Archaea,2XTHY@28890|Euryarchaeota,23SYY@183963|Halobacteria	183963|Halobacteria	C	NADH ubiquinone oxidoreductase subunit 5 (Chain L) multisubunit Na H antiporter, MnhA subunit	-	-	-	ko:K05565	-	-	-	-	ko00000,ko02000	2.A.63.1,2.A.63.2	-	-	DUF4040,Proton_antipo_M,Proton_antipo_N
HCO_VIE0001_01267	1197130.BAFM01000019_gene2757	1.75e-86	257	COG2111@1|root,arCOG03079@2157|Archaea,2XXYK@28890|Euryarchaeota,23W2N@183963|Halobacteria	183963|Halobacteria	P	COG2111 Multisubunit Na H antiporter, MnhB subunit	mrpB	-	-	ko:K05566	-	-	-	-	ko00000,ko02000	2.A.63.1,2.A.63.2	-	-	MnhB
HCO_VIE0001_01268	1197130.BAFM01000019_gene2758	6.14e-71	214	COG1006@1|root,arCOG03072@2157|Archaea,2XYD3@28890|Euryarchaeota,23WCZ@183963|Halobacteria	183963|Halobacteria	P	COG1006 Multisubunit Na H antiporter, MnhC subunit	mrpC	-	-	ko:K05567	-	-	-	-	ko00000,ko02000	2.A.63.1,2.A.63.2	-	-	Oxidored_q2
HCO_VIE0001_01269	1197130.BAFM01000019_gene2759	0	877	COG0651@1|root,arCOG01537@2157|Archaea,2XU88@28890|Euryarchaeota,23S0I@183963|Halobacteria	183963|Halobacteria	C	Formate hydrogenlyase subunit 3 Multisubunit Na H antiporter, MnhD subunit	-	-	-	ko:K05568	-	-	-	-	ko00000,ko02000	2.A.63.1,2.A.63.2	-	-	Proton_antipo_M,Proton_antipo_N
HCO_VIE0001_01270	1197130.BAFM01000019_gene2760	2.83e-111	322	COG1863@1|root,arCOG03099@2157|Archaea,2XXB1@28890|Euryarchaeota,23VUY@183963|Halobacteria	183963|Halobacteria	P	Multisubunit na h antiporter, mnhe subunit	-	-	-	ko:K05569	-	-	-	-	ko00000,ko02000	2.A.63.1,2.A.63.2	-	-	MNHE
HCO_VIE0001_01271	1197130.BAFM01000019_gene2761	7.39e-51	162	COG2212@1|root,arCOG03121@2157|Archaea,2XZ7H@28890|Euryarchaeota,23WVH@183963|Halobacteria	183963|Halobacteria	P	Multiple resistance and pH regulation protein F	mrpF	-	-	ko:K05570	-	-	-	-	ko00000,ko02000	2.A.63.1,2.A.63.2	-	-	MrpF_PhaF
HCO_VIE0001_01272	1197130.BAFM01000019_gene2762	3.17e-70	212	COG1320@1|root,arCOG03082@2157|Archaea,2XY2Y@28890|Euryarchaeota,23W59@183963|Halobacteria	183963|Halobacteria	P	monovalent cation proton antiporter, MnhG PhaG subunit	-	-	-	ko:K05571	-	-	-	-	ko00000,ko02000	2.A.63.1,2.A.63.2	-	-	PhaG_MnhG_YufB
HCO_VIE0001_01273	1197130.BAFM01000019_gene2763	0	921	COG4745@1|root,arCOG00562@2157|Archaea,2XUNV@28890|Euryarchaeota,23SCJ@183963|Halobacteria	183963|Halobacteria	O	membrane-bound mannosyltransferase	-	-	-	-	-	-	-	-	-	-	-	-	PMT_2
HCO_VIE0001_01274	1197130.BAFM01000019_gene2766	7.83e-236	653	COG0452@1|root,arCOG01704@2157|Archaea,2XTZK@28890|Euryarchaeota,23TBV@183963|Halobacteria	183963|Halobacteria	H	Catalyzes two steps in the biosynthesis of coenzyme A. In the first step cysteine is conjugated to 4'-phosphopantothenate to form 4-phosphopantothenoylcysteine, in the latter compound is decarboxylated to form 4'-phosphopantotheine	coaBC	-	4.1.1.36,6.3.2.5	ko:K13038	ko00770,ko01100,map00770,map01100	M00120	R03269,R04231	RC00064,RC00090,RC00822	ko00000,ko00001,ko00002,ko01000	-	-	-	DFP,Flavoprotein
HCO_VIE0001_01275	1197130.BAFM01000019_gene2767	5.93e-150	444	arCOG02545@1|root,arCOG02545@2157|Archaea,2Y7XT@28890|Euryarchaeota,23Y9T@183963|Halobacteria	183963|Halobacteria	S	Periplasmic copper-binding protein (NosD)	-	-	-	-	-	-	-	-	-	-	-	-	Beta_helix,NosD
HCO_VIE0001_01276	1197130.BAFM01000019_gene2768	2.69e-108	313	arCOG02899@1|root,arCOG02899@2157|Archaea,2XX38@28890|Euryarchaeota,23VPR@183963|Halobacteria	183963|Halobacteria	S	PFAM Polyketide cyclase dehydrase and lipid transport	-	-	-	-	-	-	-	-	-	-	-	-	Polyketide_cyc2
HCO_VIE0001_01277	1197130.BAFM01000019_gene2770	1.26e-168	472	COG0454@1|root,arCOG00844@2157|Archaea,2XTZM@28890|Euryarchaeota,23TK8@183963|Halobacteria	183963|Halobacteria	K	COG0454 Histone acetyltransferase HPA2 and related acetyltransferases	-	-	-	-	-	-	-	-	-	-	-	-	Acetyltransf_1,Acetyltransf_10
HCO_VIE0001_01278	1197130.BAFM01000019_gene2772	2.65e-131	374	COG1418@1|root,arCOG01860@2157|Archaea,2XSXG@28890|Euryarchaeota,23T0M@183963|Halobacteria	183963|Halobacteria	S	HD superfamily hydrolase	-	-	-	ko:K06950	-	-	-	-	ko00000	-	-	-	HD
HCO_VIE0001_01279	1197130.BAFM01000019_gene2773	2.14e-140	399	COG1280@1|root,arCOG01947@2157|Archaea,2XURC@28890|Euryarchaeota,23V7U@183963|Halobacteria	183963|Halobacteria	E	threonine efflux protein	lysE	-	-	-	-	-	-	-	-	-	-	-	LysE
HCO_VIE0001_01280	1197130.BAFM01000019_gene2777	1.03e-265	730	COG0498@1|root,arCOG01434@2157|Archaea,2XTNY@28890|Euryarchaeota,23S37@183963|Halobacteria	183963|Halobacteria	E	Threonine synthase	-	-	4.2.3.1	ko:K01733	ko00260,ko00750,ko01100,ko01110,ko01120,ko01230,map00260,map00750,map01100,map01110,map01120,map01230	M00018	R01466,R05086	RC00017,RC00526	ko00000,ko00001,ko00002,ko01000	-	-	-	PALP
HCO_VIE0001_01281	1197130.BAFM01000019_gene2778	6.19e-270	743	COG1233@1|root,arCOG01523@2157|Archaea,2XTVK@28890|Euryarchaeota,23S90@183963|Halobacteria	183963|Halobacteria	Q	COG1233 Phytoene dehydrogenase and related proteins	crtI3	-	-	-	-	-	-	-	-	-	-	-	Amino_oxidase
HCO_VIE0001_01282	1197130.BAFM01000019_gene2779	1.83e-140	399	COG1407@1|root,arCOG01150@2157|Archaea,2XWNG@28890|Euryarchaeota,23SPZ@183963|Halobacteria	183963|Halobacteria	S	ICC-like phosphoesterases	-	-	-	ko:K06953	-	-	-	-	ko00000	-	-	-	Metallophos
HCO_VIE0001_01283	1197130.BAFM01000019_gene2780	4.14e-142	404	COG0500@1|root,arCOG04734@2157|Archaea,2XWDH@28890|Euryarchaeota,23V0A@183963|Halobacteria	183963|Halobacteria	Q	COG0500 SAM-dependent methyltransferases	-	-	-	-	-	-	-	-	-	-	-	-	Methyltransf_11,Methyltransf_25
HCO_VIE0001_01284	1197130.BAFM01000019_gene2781	4.16e-118	340	arCOG02847@1|root,arCOG02847@2157|Archaea,2XXB3@28890|Euryarchaeota,23VUX@183963|Halobacteria	183963|Halobacteria	O	DnaJ-class molecular chaperone	dnaJ2	-	-	-	-	-	-	-	-	-	-	-	DnaJ
HCO_VIE0001_01285	1197130.BAFM01000019_gene2784	2.52e-54	170	arCOG04635@1|root,arCOG04635@2157|Archaea,2XYR9@28890|Euryarchaeota,23WVP@183963|Halobacteria	183963|Halobacteria	-	-	-	-	-	-	-	-	-	-	-	-	-	-	-
HCO_VIE0001_01286	1197130.BAFM01000019_gene2785	8.3e-149	418	COG0605@1|root,arCOG04147@2157|Archaea,2XUDD@28890|Euryarchaeota,23SKC@183963|Halobacteria	183963|Halobacteria	P	Destroys radicals which are normally produced within the cells and which are toxic to biological systems	sod	-	1.15.1.1	ko:K04564	ko04013,ko04068,ko04146,ko04211,ko04212,ko04213,ko05016,map04013,map04068,map04146,map04211,map04212,map04213,map05016	-	-	-	ko00000,ko00001,ko01000	-	-	-	Sod_Fe_C,Sod_Fe_N
HCO_VIE0001_01287	1197130.BAFM01000019_gene2786	0	872	COG0415@1|root,arCOG02840@2157|Archaea,2XTVM@28890|Euryarchaeota,23SDQ@183963|Halobacteria	183963|Halobacteria	L	Belongs to the DNA photolyase family	phrB1	-	4.1.99.3	ko:K01669	-	-	-	-	ko00000,ko01000,ko03400	-	-	-	DNA_photolyase,FAD_binding_7
HCO_VIE0001_01288	1197130.BAFM01000019_gene2787	3.05e-34	117	arCOG13017@1|root,arCOG13017@2157|Archaea,2Y5TB@28890|Euryarchaeota,24094@183963|Halobacteria	183963|Halobacteria	-	-	-	-	-	-	-	-	-	-	-	-	-	-	-
HCO_VIE0001_01289	1197130.BAFM01000019_gene2788	3.38e-139	397	COG2151@1|root,arCOG01852@2157|Archaea,2XV9V@28890|Euryarchaeota,23SC6@183963|Halobacteria	183963|Halobacteria	S	metal-sulfur cluster biosynthetic enzyme	-	-	-	-	-	-	-	-	-	-	-	-	FeS_assembly_P
HCO_VIE0001_01290	1197130.BAFM01000019_gene2789	3.5e-249	684	COG2159@1|root,arCOG01930@2157|Archaea,2XTSJ@28890|Euryarchaeota,23S40@183963|Halobacteria	183963|Halobacteria	S	metal-dependent hydrolase of the TIM-barrel fold	-	-	-	ko:K07045	-	-	-	-	ko00000	-	-	-	Amidohydro_2
HCO_VIE0001_01291	1197130.BAFM01000019_gene2790	9.22e-245	672	COG1064@1|root,arCOG01455@2157|Archaea,2XTKX@28890|Euryarchaeota,23SDW@183963|Halobacteria	183963|Halobacteria	C	COG1064 Zn-dependent alcohol dehydrogenases	adh4	-	1.1.1.1	ko:K13953,ko:K18382	ko00010,ko00071,ko00350,ko00625,ko00626,ko00640,ko00830,ko00980,ko00982,ko01100,ko01110,ko01120,ko01130,ko01220,map00010,map00071,map00350,map00625,map00626,map00640,map00830,map00980,map00982,map01100,map01110,map01120,map01130,map01220	-	R00623,R00754,R02124,R04880,R05233,R05234,R06917,R06927,R07105,R08281,R08306,R08310,R10703	RC00050,RC00087,RC00088,RC00099,RC00116,RC00545,RC00649,RC01734,RC02273	ko00000,ko00001,ko01000	-	-	-	ADH_N,ADH_zinc_N
HCO_VIE0001_01292	1227457.C451_16810	7.77e-234	650	COG1784@1|root,arCOG04469@2157|Archaea,2XSZ3@28890|Euryarchaeota,23SUU@183963|Halobacteria	183963|Halobacteria	S	membrane	-	-	-	ko:K08971	-	-	-	-	ko00000	-	-	-	TctA
HCO_VIE0001_01293	1197130.BAFM01000015_gene2456	7.81e-35	123	COG2058@1|root,arCOG04287@2157|Archaea,2XYQ9@28890|Euryarchaeota,23WQJ@183963|Halobacteria	183963|Halobacteria	J	Forms part of the ribosomal stalk, playing a central role in the interaction of the ribosome with GTP-bound translation factors	rpl12	-	-	ko:K02869	ko03010,map03010	M00179	-	-	br01610,ko00000,ko00001,ko00002,ko03011	-	-	-	Ribosomal_60s
HCO_VIE0001_01294	1197130.BAFM01000015_gene2457	4.78e-132	388	COG0244@1|root,arCOG04288@2157|Archaea,2XU7C@28890|Euryarchaeota,23T1A@183963|Halobacteria	183963|Halobacteria	J	Forms part of the ribosomal stalk, playing a central role in the interaction of the ribosome with GTP-bound translation factors	rpl10	-	-	ko:K02864	ko03010,map03010	M00178,M00179	-	-	br01610,ko00000,ko00001,ko00002,ko03011	-	-	-	Ribosomal_L10
HCO_VIE0001_01295	1197130.BAFM01000015_gene2458	5.86e-140	396	COG0081@1|root,arCOG04289@2157|Archaea,2XTJF@28890|Euryarchaeota,23TUB@183963|Halobacteria	183963|Halobacteria	J	Binds directly to 23S rRNA. Probably involved in E site tRNA release	rpl1P	-	-	ko:K02863	ko03010,map03010	M00178,M00179	-	-	br01610,ko00000,ko00001,ko00002,ko03011	-	-	-	Ribosomal_L1
HCO_VIE0001_01296	1197130.BAFM01000015_gene2460	6.82e-104	301	COG0080@1|root,arCOG04372@2157|Archaea,2XTJN@28890|Euryarchaeota,23T1P@183963|Halobacteria	183963|Halobacteria	J	Forms part of the ribosomal stalk which helps the ribosome interact with GTP-bound translation factors	rpl11	-	-	ko:K02867	ko03010,map03010	M00178,M00179	-	-	br01610,ko00000,ko00001,ko00002,ko03011	-	-	-	Ribosomal_L11,Ribosomal_L11_N
HCO_VIE0001_01297	1197130.BAFM01000015_gene2464	4.61e-252	693	COG1163@1|root,arCOG00358@2157|Archaea,2XTYK@28890|Euryarchaeota,23T1N@183963|Halobacteria	183963|Halobacteria	E	small GTP-binding protein	drg	-	-	ko:K06944	-	-	-	-	ko00000	-	-	-	MMR_HSR1,MMR_HSR1_Xtn,TGS
HCO_VIE0001_01298	1197130.BAFM01000015_gene2465	2.41e-85	254	arCOG06274@1|root,arCOG06274@2157|Archaea,2Y07T@28890|Euryarchaeota,23XGX@183963|Halobacteria	183963|Halobacteria	-	-	-	-	-	-	-	-	-	-	-	-	-	-	-
HCO_VIE0001_01299	1230457.C476_06287	4.48e-62	195	COG3217@1|root,arCOG04766@2157|Archaea,2Y7HS@28890|Euryarchaeota,241HM@183963|Halobacteria	183963|Halobacteria	S	protein conserved in bacteria	-	-	-	-	-	-	-	-	-	-	-	-	MOSC
HCO_VIE0001_01300	485914.Hmuk_2127	9.28e-165	464	COG3403@1|root,arCOG04691@2157|Archaea,2XTQK@28890|Euryarchaeota,23TMF@183963|Halobacteria	183963|Halobacteria	S	YqcI/YcgG family	-	-	-	ko:K09190	-	-	-	-	ko00000	-	-	-	YqcI_YcgG
HCO_VIE0001_01301	797114.C475_00882	3.01e-91	273	COG1335@1|root,arCOG01943@2157|Archaea,2XWJY@28890|Euryarchaeota,23V5P@183963|Halobacteria	183963|Halobacteria	Q	COG1335 Amidases related to nicotinamidase	entB1	-	-	-	-	-	-	-	-	-	-	-	Isochorismatase
HCO_VIE0001_01302	1197130.BAFM01000015_gene2466	5.05e-185	514	COG0346@1|root,arCOG02708@2157|Archaea,2XSTT@28890|Euryarchaeota,23U5X@183963|Halobacteria	183963|Halobacteria	E	Glyoxalase bleomycin resistance protein dioxygenase	glo3	-	4.4.1.5	ko:K01759	ko00620,map00620	-	R02530	RC00004,RC00740	ko00000,ko00001,ko01000	-	-	-	Glyoxalase
HCO_VIE0001_01303	1197130.BAFM01000015_gene2469	4.95e-249	686	COG2170@1|root,arCOG02722@2157|Archaea,2XUZZ@28890|Euryarchaeota,23S33@183963|Halobacteria	183963|Halobacteria	H	Catalyzes the synthesis of gamma-glutamylcysteine (gamma-GC), the main low-molecular-weight thiol compound instead of glutathione in halophilic archaea	gshA	-	-	ko:K06048	-	-	-	-	ko00000,ko01000	-	-	-	GCS2
HCO_VIE0001_01304	1197130.BAFM01000015_gene2470	1.83e-93	278	arCOG02241@1|root,arCOG02241@2157|Archaea,2XX1K@28890|Euryarchaeota,23VTG@183963|Halobacteria	183963|Halobacteria	K	Transcriptional regulator	-	-	-	-	-	-	-	-	-	-	-	-	HTH_24,TrmB
HCO_VIE0001_01305	1197130.BAFM01000015_gene2471	1.93e-100	292	COG1986@1|root,arCOG01223@2157|Archaea,2XWGY@28890|Euryarchaeota,23V74@183963|Halobacteria	183963|Halobacteria	H	Phosphopantetheine adenylyltransferase	coaD	-	2.7.7.3	ko:K02201	ko00770,ko01100,map00770,map01100	M00120	R03035	RC00002	ko00000,ko00001,ko00002,ko01000	-	-	-	CTP_transf_like
HCO_VIE0001_01306	1197130.BAFM01000015_gene2472	4.65e-59	183	COG1405@1|root,arCOG04613@2157|Archaea,2XYTQ@28890|Euryarchaeota,23WQ2@183963|Halobacteria	183963|Halobacteria	K	Transcription initiation factor TFIIIB, Brf1 subunit Transcription initiation factor TFIIB	-	-	-	-	-	-	-	-	-	-	-	-	TFIIB
HCO_VIE0001_01307	1197130.BAFM01000015_gene2473	1.1e-109	317	COG2258@1|root,arCOG11383@2157|Archaea,2XXK8@28890|Euryarchaeota,23VKF@183963|Halobacteria	183963|Halobacteria	S	protein conserved in bacteria	-	-	-	-	-	-	-	-	-	-	-	-	MOSC
HCO_VIE0001_01309	1197130.BAFM01000015_gene2475	5.62e-185	515	COG1624@1|root,arCOG04453@2157|Archaea,2XTR1@28890|Euryarchaeota,23S6H@183963|Halobacteria	183963|Halobacteria	H	Catalyzes the condensation of 2 ATP molecules into cyclic di-AMP (c-di-AMP), a	dacZ	-	-	-	-	-	-	-	-	-	-	-	DisA_N
HCO_VIE0001_01310	1197130.BAFM01000015_gene2476	2.39e-151	429	COG0668@1|root,arCOG01570@2157|Archaea,2XUMM@28890|Euryarchaeota,23SS1@183963|Halobacteria	183963|Halobacteria	M	COG0668 Small-conductance mechanosensitive channel	mscS2	-	-	-	-	-	-	-	-	-	-	-	MS_channel,TM_helix
HCO_VIE0001_01311	1197130.BAFM01000015_gene2477	1.72e-109	315	COG0110@1|root,arCOG01850@2157|Archaea,2XWH3@28890|Euryarchaeota,23V5N@183963|Halobacteria	183963|Halobacteria	S	COG0110 Acetyltransferase (isoleucine patch superfamily)	yvoF	-	-	-	-	-	-	-	-	-	-	-	Hexapep,Hexapep_2
HCO_VIE0001_01312	1197130.BAFM01000015_gene2478	1.04e-305	836	COG0151@1|root,arCOG04415@2157|Archaea,2XTRV@28890|Euryarchaeota,23TRH@183963|Halobacteria	183963|Halobacteria	F	Belongs to the GARS family	purD	-	6.3.4.13	ko:K01945	ko00230,ko01100,ko01110,ko01130,map00230,map01100,map01110,map01130	M00048	R04144	RC00090,RC00166	ko00000,ko00001,ko00002,ko01000	-	-	-	GARS_A,GARS_C,GARS_N
HCO_VIE0001_01314	1197130.BAFM01000015_gene2483	4.19e-101	294	arCOG10725@1|root,arCOG10725@2157|Archaea,2XXTE@28890|Euryarchaeota,23WJK@183963|Halobacteria	183963|Halobacteria	-	-	-	-	-	-	-	-	-	-	-	-	-	-	-
HCO_VIE0001_01315	1197130.BAFM01000015_gene2484	0	1323	COG1331@1|root,arCOG02007@2157|Archaea,2XU5Q@28890|Euryarchaeota,23SA2@183963|Halobacteria	183963|Halobacteria	O	COG1331 Highly conserved protein containing a thioredoxin domain	-	-	-	ko:K06888	-	-	-	-	ko00000	-	-	-	GlcNAc_2-epim,Thioredox_DsbH
HCO_VIE0001_01316	1197130.BAFM01000015_gene2485	4.19e-84	248	COG0526@1|root,arCOG04633@2157|Archaea,2XXEJ@28890|Euryarchaeota,23VV4@183963|Halobacteria	183963|Halobacteria	O	COG0526 Thiol-disulfide isomerase and thioredoxins	trxA5	-	-	-	-	-	-	-	-	-	-	-	Thioredoxin
HCO_VIE0001_01317	1197130.BAFM01000015_gene2486	3.65e-194	543	COG0031@1|root,arCOG01430@2157|Archaea,2XTJR@28890|Euryarchaeota,23SCR@183963|Halobacteria	183963|Halobacteria	E	Cysteine synthase	cysK2	-	2.5.1.47	ko:K01738	ko00270,ko00920,ko01100,ko01110,ko01120,ko01130,ko01200,ko01230,map00270,map00920,map01100,map01110,map01120,map01130,map01200,map01230	M00021	R00897,R03601,R04859	RC00020,RC02814,RC02821	ko00000,ko00001,ko00002,ko01000	-	-	-	PALP
HCO_VIE0001_01318	1197130.BAFM01000015_gene2487	3.31e-115	334	COG5658@1|root,arCOG04484@2157|Archaea,2XVWE@28890|Euryarchaeota,23UN8@183963|Halobacteria	183963|Halobacteria	S	integral membrane protein	-	-	-	-	-	-	-	-	-	-	-	-	DUF1648,SdpI
HCO_VIE0001_01319	1197130.BAFM01000015_gene2488	8.49e-236	653	COG0607@1|root,arCOG00517@1|root,arCOG00517@2157|Archaea,arCOG02021@2157|Archaea,2XSV0@28890|Euryarchaeota,23RX5@183963|Halobacteria	183963|Halobacteria	P	COG0607 Rhodanese-related sulfurtransferase	-	-	-	-	-	-	-	-	-	-	-	-	Lactamase_B,Rhodanese
HCO_VIE0001_01320	1197130.BAFM01000015_gene2489	1.41e-116	335	COG0500@1|root,arCOG02702@2157|Archaea,2XWJE@28890|Euryarchaeota,23VAK@183963|Halobacteria	183963|Halobacteria	Q	COG0500 SAM-dependent methyltransferases	-	-	-	-	-	-	-	-	-	-	-	-	Methyltransf_11
HCO_VIE0001_01321	1197130.BAFM01000015_gene2490	1.87e-97	283	COG3439@1|root,arCOG02761@2157|Archaea,2XWKE@28890|Euryarchaeota,23V92@183963|Halobacteria	183963|Halobacteria	S	Domain of unknown function DUF302	-	-	-	-	-	-	-	-	-	-	-	-	DUF302
HCO_VIE0001_01322	1197130.BAFM01000015_gene2491	4.31e-115	332	COG2210@1|root,arCOG02064@2157|Archaea,2XT1G@28890|Euryarchaeota,23T6W@183963|Halobacteria	183963|Halobacteria	S	DsrE/DsrF/DrsH-like family	-	-	-	-	-	-	-	-	-	-	-	-	DrsE_2
HCO_VIE0001_01323	1197130.BAFM01000015_gene2492	3.12e-49	157	COG0425@1|root,arCOG02062@2157|Archaea,2XYN1@28890|Euryarchaeota,23WSE@183963|Halobacteria	183963|Halobacteria	O	redox protein, regulator of disulfide bond formation	-	-	-	-	-	-	-	-	-	-	-	-	TusA
HCO_VIE0001_01324	1197130.BAFM01000015_gene2493	3.05e-263	723	arCOG00517@1|root,arCOG00517@2157|Archaea,2XSV0@28890|Euryarchaeota,23SNB@183963|Halobacteria	183963|Halobacteria	P	COG0607 Rhodanese-related sulfurtransferase	-	-	-	-	-	-	-	-	-	-	-	-	Lactamase_B,Rhodanese
HCO_VIE0001_01325	1197130.BAFM01000015_gene2494	9.41e-105	304	COG2391@1|root,arCOG04787@2157|Archaea,2XTT8@28890|Euryarchaeota,23SE3@183963|Halobacteria	183963|Halobacteria	S	transporter component	-	-	-	ko:K07112	-	-	-	-	ko00000	-	-	-	Sulf_transp
HCO_VIE0001_01326	1197130.BAFM01000015_gene2495	3.16e-107	309	COG2391@1|root,arCOG04788@2157|Archaea,2XWIV@28890|Euryarchaeota,23V7J@183963|Halobacteria	183963|Halobacteria	S	transporter component	-	-	-	ko:K07112	-	-	-	-	ko00000	-	-	-	Sulf_transp
HCO_VIE0001_01327	1197130.BAFM01000015_gene2496	5.66e-168	469	COG5530@1|root,arCOG08962@2157|Archaea,2XTAU@28890|Euryarchaeota,23T0R@183963|Halobacteria	183963|Halobacteria	S	integral membrane protein	-	-	-	-	-	-	-	-	-	-	-	-	DUF2270
HCO_VIE0001_01328	1197130.BAFM01000015_gene2497	1.72e-94	275	COG3355@1|root,arCOG02242@2157|Archaea,2XX1H@28890|Euryarchaeota,23VJR@183963|Halobacteria	183963|Halobacteria	K	Transcriptional regulator	-	-	-	-	-	-	-	-	-	-	-	-	TrmB
HCO_VIE0001_01329	1197130.BAFM01000015_gene2498	6.12e-152	429	COG1058@1|root,arCOG00215@2157|Archaea,2XUAN@28890|Euryarchaeota,23S6F@183963|Halobacteria	183963|Halobacteria	S	nucleotide-utilizing enzyme related to molybdopterin-biosynthesis enzyme MoeA	cinA1	-	-	-	-	-	-	-	-	-	-	-	MoCF_biosynth
HCO_VIE0001_01331	1197130.BAFM01000015_gene2500	5.5e-249	687	COG3199@1|root,arCOG01350@2157|Archaea,2XUIQ@28890|Euryarchaeota,23SRC@183963|Halobacteria	183963|Halobacteria	S	ATP-NAD AcoX kinase	-	-	2.7.1.23	ko:K00858	ko00760,ko01100,map00760,map01100	-	R00104	RC00002,RC00078	ko00000,ko00001,ko01000	-	-	-	NAD_kinase
HCO_VIE0001_01332	1197130.BAFM01000015_gene2501	1.87e-227	629	COG0704@1|root,arCOG00318@2157|Archaea,2XT7D@28890|Euryarchaeota,23SX0@183963|Halobacteria	183963|Halobacteria	K	Phosphate uptake regulator	phoU5	-	-	-	-	-	-	-	-	-	-	-	MazE_antitoxin,PhoU
HCO_VIE0001_01333	1197130.BAFM01000015_gene2502	2.16e-44	155	arCOG08231@1|root,arCOG08231@2157|Archaea	2157|Archaea	L	Micrococcal nuclease (thermonuclease) homologs	-	-	3.1.31.1	ko:K01174,ko:K02238	-	M00429	-	-	ko00000,ko00002,ko01000,ko02044	3.A.11.1,3.A.11.2	-	-	LTD,Lactamase_B,PhoD,SNase
HCO_VIE0001_01334	1197130.BAFM01000015_gene2503	3.27e-161	458	COG5608@1|root,arCOG03787@2157|Archaea,2XUH8@28890|Euryarchaeota,23SA8@183963|Halobacteria	183963|Halobacteria	V	COG5608 Conserved secreted protein	-	-	-	-	-	-	-	-	-	-	-	-	LEA_2
HCO_VIE0001_01335	1197130.BAFM01000015_gene2504	2.37e-30	107	arCOG10737@1|root,arCOG10737@2157|Archaea,2Y7C6@28890|Euryarchaeota,23YE4@183963|Halobacteria	183963|Halobacteria	-	-	-	-	-	-	-	-	-	-	-	-	-	-	-
HCO_VIE0001_01336	1197130.BAFM01000015_gene2505	1.37e-45	147	arCOG02866@1|root,arCOG02866@2157|Archaea,2XYQ1@28890|Euryarchaeota,23WVS@183963|Halobacteria	183963|Halobacteria	-	-	-	-	-	-	-	-	-	-	-	-	-	-	-
HCO_VIE0001_01337	1197130.BAFM01000015_gene2513	2.9e-95	278	COG3427@1|root,arCOG01927@2157|Archaea,2XXZ6@28890|Euryarchaeota,23WDD@183963|Halobacteria	183963|Halobacteria	C	Polyketide cyclase dehydrase	-	-	-	-	-	-	-	-	-	-	-	-	Polyketide_cyc2
HCO_VIE0001_01338	1197130.BAFM01000015_gene2514	1.22e-162	459	COG0388@1|root,arCOG00062@2157|Archaea,2XT6R@28890|Euryarchaeota,23S83@183963|Halobacteria	183963|Halobacteria	S	Nitrilase cyanide hydratase and apolipoprotein N-acyltransferase	nitA	-	-	-	-	-	-	-	-	-	-	-	CN_hydrolase
HCO_VIE0001_01339	797209.ZOD2009_18804	3.83e-225	634	COG0733@1|root,arCOG04466@2157|Archaea,2XUK4@28890|Euryarchaeota,23UHD@183963|Halobacteria	183963|Halobacteria	P	COG0733 Na -dependent transporters of the SNF family	-	-	-	ko:K03308	-	-	-	-	ko00000	2.A.22.4,2.A.22.5	-	-	SNF
HCO_VIE0001_01340	797209.ZOD2009_18799	3.42e-43	143	arCOG11486@1|root,arCOG11486@2157|Archaea,2XYG8@28890|Euryarchaeota,23WBE@183963|Halobacteria	183963|Halobacteria	-	-	-	-	-	-	-	-	-	-	-	-	-	-	-
[truncated: 2,378 more rows]

## Sheet: S4
#query	seed_ortholog	evalue	score	eggNOG_OGs	max_annot_lvl	COG_category	Description	Preferred_name	GOs	EC	KEGG_ko	KEGG_Pathway	KEGG_Module	KEGG_Reaction	KEGG_rclass	BRITE	KEGG_TC	CAZy	BiGG_Reaction	PFAMs
[truncated: 3,140 more rows]

## Sheet: S5
#query	seed_ortholog	evalue	score	eggNOG_OGs	max_annot_lvl	COG_category	Description	Preferred_name	GOs	EC	KEGG_ko	KEGG_Pathway	KEGG_Module	KEGG_Reaction	KEGG_rclass	BRITE	KEGG_TC	CAZy	BiGG_Reaction	PFAMs
[truncated: 3,989 more rows]

[truncated: 3 more sheets: S6, S7, S8]
